# Supplementary material for: Bivalent mRNA vaccine booster induces robust antibody immunity against Omicron lineages BA.2, BA.2.12.1, BA.2.75 and BA.5
Source: Cell Discov. 2022 Oct 11;8:108. doi: 10.1038/s41421-022-00473-4 (PMC9552143; doi:10.1038/s41421-022-00473-4)
Supplement: Supplementary file 2 — Supplementary Table S1 [file 41421_2022_473_MOESM2_ESM.xlsx]

## Sheet: Pseudovirus_titer_normalization
GFP positive (%)
Virus volume (ul)	BA.5	BA.2.12.1	BA.2	BA.2.75
90	16.2	13.3	9.23	14.8
70	13.6	11.2	8.1	13.26
50	9.74	8.72	5.94	11.7
30	5.99	6.39	4.42	9.73
10	2.55	2.28	1.36	5.21
0	0.041	0.041	0.03	0.09
NanoLuc (RLU)
Virus volume (ul)	BA.5	BA.2.12.1	BA.2	BA.2.75
90	112000000	107000000	88000000	95500000
70	112000000	111000000	64900000	90800000
50	86300000	63000000	89100000	68600000
30	62300000	66000000	53400000	42600000
10	27300000	26600000	19300000	10200000
0	352240	471000	197640	141320
	BA.5	BA.2.12.1	BA.2	BA.2.75
Equation based on GFP	Y = 0.1880*X + 0.000	Y = 0.1595*X + 0.000	Y = 0.1116*X + 0.000	Y = 0.1933*X + 0.000
Target 5% GFP, virus volume (ul)	26.5957	31.348	44.8029	25.8665

## Sheet: Pseudovirus_neutralization
BA.5 pseudovirus neutralization																											BA.2.12.1 pseudovirus neutralization
Plate 1-2, Day 42																											Plate 6-7, Day 42
Cage No.	Cage 1					Cage 2					Cage 3					Cage 4					Cage 5						Cage No.	Cage 1					Cage 2					Cage 3					Cage 4					Cage 5
Vaccination	WT x 3					WT x 2 + Delta					WT x 2 + BA.2					WT x 2 + Delta & BA.2					WT x 2 + Delta	WT x 2 + BA.2	WT x 2 + (Delta & BA.2)	WT x 3			Vaccination	WT x 3					WT x 2 + Delta					WT x 2 + BA.2					WT x 2 + Delta & BA.2					WT x 2 + Delta	WT x 2 + BA.2
Log10 dilution\Sample No.	1	2	3	4	5	6	7	8	9	10	11	12	13	14	15	16	17	18	19	20	21	22	23	24			Log10 dilution\Sample No.	1	2	3	4	5	6	7	8	9	10	11	12	13	14	15	16	17	18	19	20	21	22
2	10200000	3000000	416040	6920000	6150000	2450000	5670000	4230000	40100000	446880	16200000	28800000	564440	485160	1600000	1490000	263640	230800	3240000	1410000	1500000	56000000	518880	28000000			2	3540000	4220000	307200	16700000	5200000	274600	6280000	1370000	16900000	226960	5750000	263320	225560	380760	254040	263320	239880	262400	246040	252720	246080	238800
2.69897	13900000	22000000	2160000	30300000	71200000	40200000	41300000	40400000	55300000	1620000	29500000	47000000	14200000	14700000	21200000	6920000	5580000	1840000	16000000	12300000	11700000	29900000	4300000	19100000			2.69897	25200000	23200000	2270000	61100000	34600000	9100000	30800000	23300000	21400000	1920000	19500000	11100000	4030000	1010000	10200000	5470000	4730000	1400000	7720000	7900000	8970000	4940000
3.39794	37400000	57000000	28700000	57700000	52000000	67600000	49100000	25600000	65900000	14200000	58300000	38300000	20000000	30300000	33100000	12600000	25100000	8590000	22200000	29600000	16500000	24400000	2010000	5020000			3.39794	58400000	51600000	9880000	32400000	28200000	19100000	36300000	17000000	21400000	10100000	24100000	23700000	16300000	32400000	64900000	30500000	48300000	8860000	34900000	34700000	29600000	22600000
4.09691	73300000	50400000	65100000	93600000	90300000	77000000	87400000	58900000	73900000	44400000	82000000	41700000	45400000	40200000	28500000	33800000	37800000	14900000	27300000	18600000	14500000	35000000	11100000	21700000			4.09691	46600000	67700000	38400000	44400000	42000000	26500000	42200000	25500000	25400000	22800000	47100000	46300000	43200000	63900000	60600000	51500000	58200000	38600000	59000000	55100000	58600000	34200000
4.79588	74000000	85600000	83700000	72700000	71500000	56400000	55600000	45700000	60500000	35100000	22500000	50300000	42600000	35000000	51800000	40100000	41000000	30300000	32800000	36300000	31400000	25700000	22300000	45800000			4.79588	57100000	49500000	42400000	55300000	59700000	60300000	60500000	44300000	53000000	45400000	52000000	62900000	52000000	44800000	57400000	62300000	70800000	54100000	50300000	56900000	62200000	62800000
5.49485	75400000	58100000	77100000	75300000	74300000	70100000	64900000	70900000	48300000	61700000	37300000	36600000	2000000	39500000	44900000	43500000	48900000	51500000	56900000	56500000	36200000	30700000	20900000	12900000			5.49485	57900000	58300000	68300000	58600000	57600000	58500000	60700000	45400000	56600000	51000000	52700000	41100000	36800000	45500000	56800000	43400000	49500000	49700000	57900000	45200000	43600000	45600000
6.19382	72300000	96300000	86500000	85400000	75800000	73000000	79100000	76600000	74200000	52500000	77600000	44900000	55700000	61600000	44600000	32600000	42100000	8700000	18300000	13700000	15800000	15700000	17300000	26100000			6.19382	40700000	45500000	43800000	45200000	50900000	36100000	54400000	49500000	46700000	36700000	42900000	43700000	55900000	62500000	66200000	42900000	35000000	45100000	39900000	36600000	27300000	29700000
6.89279	61700000	67400000	85000000	74000000	63100000	57500000	47600000	71400000	66200000	61500000	71700000	50200000	37900000	52900000	25600000	43100000	22000000	7990000	35300000	7460000	35600000	67300000	46400000	70100000			6.89279	33900000	54300000	52900000	41400000	68700000	63200000	63900000	54300000	71700000	44600000	61800000	54700000	53400000	47300000	54100000	59700000	54200000	51500000	56200000	51600000	53900000	52600000
BA.5 pseudovirus neutralization																											BA.2.12.1 pseudovirus neutralization
Plate 3-4, Day 28																											Plate 8-9, Day 28
Cage No.	Cage 1					Cage 2					Cage 3					Cage 4					Cage 5						Cage No.	Cage 1					Cage 2					Cage 3					Cage 4					Cage 5
Vaccination	WT x 2 (+ WT)					WT x 2 (+ Delta)					WT x 2 (+ BA.2)					WT x 2 (+ Delta & BA.2)					WT x 2 (+ Delta)	WT x 2 (+ BA.2)	WT x 2 (+ Delta & BA.2)	WT x 2 (+ WT)			Vaccination	WT x 2 (+ WT)					WT x 2 (+ Delta)					WT x 2 (+ BA.2)					WT x 2 (+ Delta & BA.2)					WT x 2 (+ Delta)	WT x 2 (+ BA.2)
Log10 dilution\Sample No.	1	2	3	4	5	6	7	8	9	10	11	12	13	14	15	16	17	18	19	20	21	22	23	24			Log10 dilution\Sample No.	1	2	3	4	5	6	7	8	9	10	11	12	13	14	15	16	17	18	19	20	21	22
2	3280000	20300000	2810000	23900000	27200000	17700000	25800000	13700000	39300000	42500000	20400000	19100000	13500000	33500000	12100000	19400000	1870000	339440	37400000	30800000	19500000	48000000	8020000	35100000			2	2730000	9810000	5680000	31900000	8340000	1330000	24600000	2880000	12400000	32300000	4130000	9590000	429600	16900000	6660000	16200000	12100000	481400	20700000	40600000	36200000	53100000
2.69897	13100000	18100000	11400000	13700000	18300000	10800000	11500000	9380000	19300000	35900000	15900000	19800000	46700000	57400000	35500000	44400000	11300000	403160	21100000	25300000	11400000	46200000	31000000	18200000			2.69897	15000000	37300000	28200000	44400000	51000000	34200000	39900000	18900000	32400000	49200000	23500000	31600000	36600000	79900000	47100000	48600000	40200000	2030000	80700000	65600000	45200000	34800000
3.39794	31500000	19800000	10400000	12500000	11500000	16300000	22000000	17500000	29100000	30400000	19400000	16600000	36100000	47000000	35900000	27900000	27900000	8650000	42500000	39700000	31100000	45100000	44800000	45100000			3.39794	30100000	45100000	34300000	59400000	65600000	36500000	61000000	25900000	51300000	62600000	60300000	62000000	40400000	33000000	28000000	40400000	45000000	9200000	44800000	26400000	17300000	42100000
4.09691	29300000	36700000	34200000	25300000	17500000	9900000	8120000	5020000	12800000	17800000	22200000	11500000	61600000	39900000	45000000	32000000	17600000	10200000	17200000	17900000	6910000	11900000	31100000	22800000			4.09691	41800000	48800000	27300000	52900000	32500000	39200000	35200000	24700000	32000000	35000000	36600000	36700000	43700000	75300000	74200000	80800000	84600000	72400000	89100000	78400000	68100000	71900000
4.79588	27600000	29100000	26700000	25900000	19400000	24000000	18400000	24700000	24600000	56500000	35500000	73900000	42300000	49900000	49100000	47200000	43600000	39900000	58600000	30800000	29400000	24700000	45900000	33200000			4.79588	53300000	60300000	53300000	59300000	56500000	69600000	66800000	48200000	61700000	57400000	44200000	83900000	15300000	43500000	37500000	80900000	65500000	78400000	52300000	57400000	68400000	42500000
5.49485	68500000	50100000	45300000	45600000	46200000	56100000	46900000	53200000	48200000	51200000	49500000	48700000	61500000	80400000	63300000	75000000	76700000	78600000	62100000	73900000	20200000	18500000	11700000	2600000			5.49485	42300000	48600000	51600000	46700000	58000000	50000000	47000000	48700000	49700000	47200000	50700000	66900000	42700000	54400000	33500000	58400000	61900000	76100000	76700000	48200000	50100000	53800000
6.19382	25700000	36800000	32000000	38600000	33300000	35600000	26900000	14700000	29300000	40900000	35400000	64600000	49400000	62300000	60400000	64600000	51800000	67800000	69800000	64400000	67600000	62500000	74400000	64200000			6.19382	64100000	67700000	65200000	62700000	77100000	62700000	62800000	68800000	42900000	78700000	83700000	94300000	48300000	32600000	38200000	57600000	66900000	61800000	57600000	41400000	38300000	38800000
6.89279	38900000	49400000	52500000	48700000	50700000	45700000	43200000	36000000	45600000	45700000	44100000	48300000	29500000	42900000	65200000	63800000	68500000	69200000	63500000	67800000	35700000	38000000	31000000	56400000			6.89279	38000000	38900000	40300000	41200000	44500000	44200000	65600000	69600000	78900000	55900000	34000000	39900000	16500000	26600000	23900000	34900000	45400000	40900000	50200000	62000000	60400000	51100000
BA.5 pseudovirus neutralization																											BA.2.12.1 pseudovirus neutralization
Plate 5, Day 0																											Plate 10, Day 0
Log10 dilution\Sample No.	3	7	12	18	20	23																					Log10 dilution\Sample No.	3	7	12	18	20	23
2	16600000	18800000	31400000	22300000	22400000	25700000																					2	33400000	31500000	31800000	35400000	33100000	19400000
2.69897	32100000	36800000	19700000	17900000	24300000	15400000																					2.69897	58400000	61900000	46500000	46400000	49100000	19100000
3.39794	40400000	25900000	30400000	21900000	16100000	15700000																					3.39794	50200000	58400000	64700000	36000000	34400000	28200000
4.09691	49400000	36800000	26800000	33000000	19900000	8750000																					4.09691	52700000	43400000	42400000	36300000	35500000	26100000
4.79588	43900000	44300000	35800000	28400000	32000000	24200000																					4.79588	54800000	52100000	40400000	44600000	43800000	25200000
5.49485	48000000	24000000	44400000	26300000	25800000	27000000																					5.49485	27500000	18100000	16300000	31300000	34300000	37400000
6.19382	55700000	37900000	47400000	52200000	28000000	26600000																					6.19382	47200000	45900000	38700000	42400000	48900000	49100000
6.89279	36000000	54500000	67100000	74300000	52500000	58200000																					6.89279	47400000	38200000	58200000	48900000	50800000	53100000
Min	230800	5.36324																									Min	225560	5.35326
Max	5.01764e+07	7.7005																									Max	5.03917e+07	7.70236
	WT	WT	WT	WT	WT	Delta	Delta	Delta	Delta	Delta	BA.2	BA.2	BA.2	BA.2	BA.2	Delta + BA.2	Delta + BA.2	Delta + BA.2	Delta + BA.2	Delta + BA.2	Delta	BA.2	Delta + BA.2	WT				WT	WT	WT	WT	WT	Delta	Delta	Delta	Delta	Delta	BA.2	BA.2	BA.2	BA.2	BA.2	Delta + BA.2	Delta + BA.2	Delta + BA.2	Delta + BA.2	Delta + BA.2	Delta	BA.2
Sample No.	1	2	3	4	5	6	7	8	9	10	11	12	13	14	15	16	17	18	19	20	21	22	23	24			P6-10	1	2	3	4	5	6	7	8	9	10	11	12	13	14	15	16	17	18	19	20	21	22
D42	1.734	2.007	2.758	1.747	1.69	1.971	1.773	1.874	0.5363	2.908	1.45	1.06	2.436	2.426	2.173	2.454	2.67	3.078	2.077	2.295	2.334	-0.3252	3.301	1.317			D42	1.951	1.92	2.932	1.36	1.837	2.612	1.791	2.221	1.508	3.008	1.886	2.556	2.78	2.878	2.504	2.648	2.64	3.042	2.588	2.583	2.577	2.711
D28	2.09	1.449	2.212	1.425	1.315	1.598	1.401	1.727	0.991	0.6984	1.468	1.476	1.483	0.8552	1.561	1.336	2.256	3.317	0.9971	1.131	1.529	0.1461	1.713	1.084			D28	2.11	1.623	1.835	0.958	1.633	2.136	1.188	2.074	1.554	0.9224	1.923	1.642	2.303	1.315	1.729	1.394	1.536	2.892	1.19	0.5125	0.8751	-0.4469
	WT x 3						WT x 2 + Delta						WT x 2 + BA.2						WT x 2 + Delta & BA.2									WT x 3						WT x 2 + Delta						WT x 2 + BA.2						WT x 2 + Delta & BA.2
Sample No.	1	2	3	4	5	24	6	7	8	9	10	21	11	12	13	14	15	22	16	17	18	19	20	23			P6-10	1	2	3	4	5	24	6	7	8	9	10	21	11	12	13	14	15	22	16	17	18	19
D42	1.734	2.007	2.758	1.747	1.69	1.317	1.971	1.773	1.874	0.5363	2.908	2.334	1.45	1.06	2.436	2.426	2.173	1	2.454	2.67	3.078	2.077	2.295	3.301			D42	1.951	1.92	2.932	1.36	1.837	0.9106	2.612	1.791	2.221	1.508	3.008	2.577	1.886	2.556	2.78	2.878	2.504	2.711	2.648	2.64	3.042	2.588
D28	2.09	1.449	2.212	1.425	1.315	1.084	1.598	1.401	1.727	0.991	0.6984	1.529	1.468	1.476	1.483	0.8552	1.561	1	1.336	2.256	3.317	0.9971	1.131	1.713			D28	2.11	1.623	1.835	0.958	1.633	0.7279	2.136	1.188	2.074	1.554	0.9224	0.8751	1.923	1.642	2.303	1.315	1.729	1	1.394	1.536	2.892	1.19
Sample No.	3	7	12	18	20	23																					Sample No.	3	7	12	18	20	23
D0	1.441	1.379	1.17	1.402	1.368	1.368																					D0	0.8476	0.8951	0.9497	0.8625	0.9272	1.454
Note: values less than 0.5 were set to 1 (due to insufficient data to fit a stable nonlinear model)
Titer average			WT x 3						WT x 2 + Delta						WT x 2 + BA.2						WT x 2 + Delta & BA.2			D28 average of all samples						WT x 3						WT x 2 + Delta						WT x 2 + BA.2						WT x 2 + Delta & BA.2
D42 average			1.8755						1.89938						1.7575						2.64583						D42 average			1.81843						2.28617						2.5525						2.7255
D28 average			1.59583						1.32407						1.3072						1.79168			1.5047			D28 average			1.48115						1.45825						1.652						1.53458
D0 average			1.35467																								D0 average			0.98935
Titer ratio			WT x 3						WT x 2 + Delta						WT x 2 + BA.2						WT x 2 + Delta & BA.2		combined				Titer ratio			WT x 3						WT x 2 + Delta						WT x 2 + BA.2						WT x 2 + Delta & BA.2
D42/D0			3.31767						3.50523						2.52833						19.5509						D42/D0			6.74657						19.8069						36.5721						54.4691
D42/D28			1.904						3.76112						2.82033						7.14743						D42/D28			2.17412						6.72848						7.95243						15.5209
D28/D0			1.74248						0.931966						0.896465						2.73537		1.41263				D28/D0			3.10313						2.94374						4.59886						3.5094
			Combo/(WT x 3)						Combo/(WT x 2 + Delta)						Combo/(WT x 2 + BA.2)															Combo/(WT x 3)						Combo/(WT x 2 + Delta)						Combo/(WT x 2 + BA.2)
D42			5.89296						5.57763						7.73274												D42			8.07359						2.75						1.48936
D28			1.56982						2.93506						3.05129												D28			1.13092						1.19216						0.763103
									(WT x 2 + Delta)/WT x 3						(WT x 2 + BA.2)/WT x 3						(WT x 2 + Delta & BA.2)/WT x 3															(WT x 2 + Delta)/WT x 3						(WT x 2 + BA.2)/WT x 3						(WT x 2 + Delta & BA.2)/WT x 3
D42									1.05653						0.762079						5.89296						D42									2.93585						5.42084						8.07359
Stats, compare column																											Stats, compare column
Tukey's multiple comparisons test	Mean Diff.	95.00% CI of diff.	Below threshold?	Summary	Adjusted P Value																						Tukey's multiple comparisons test	Mean Diff.	95.00% CI of diff.	Below threshold?	Summary	Adjusted P Value
D42																											D42
Pre-vaccination, D0 vs. WT x 3	-0.5208	-1.378 to 0.3364	No	ns	0.4317																						Pre-vaccination, D0 vs. WT x 3	-0.8291	-1.638 to -0.02064	Yes	*	0.0419
Pre-vaccination, D0 vs. WT x 2 + Delta	-0.5447	-1.402 to 0.3125	No	ns	0.3861																						Pre-vaccination, D0 vs. WT x 2 + Delta	-1.297	-2.105 to -0.4884	Yes	***	0.0003
Pre-vaccination, D0 vs. WT x 2 + BA.2	-0.4028	-1.260 to 0.4544	No	ns	0.6742																						Pre-vaccination, D0 vs. WT x 2 + BA.2	-1.563	-2.372 to -0.7547	Yes	****	<0.0001
Pre-vaccination, D0 vs. WT x 2 + Delta & BA.2	-1.291	-2.148 to -0.4339	Yes	***	0.0008																						Pre-vaccination, D0 vs. WT x 2 + Delta & BA.2	-1.736	-2.545 to -0.9277	Yes	****	<0.0001
WT x 3 vs. WT x 2 + Delta	-0.02388	-0.8811 to 0.8333	No	ns	>0.9999																						WT x 3 vs. WT x 2 + Delta	-0.4677	-1.276 to 0.3407	No	ns	0.4814
WT x 3 vs. WT x 2 + BA.2	0.118	-0.7392 to 0.9752	No	ns	0.995																						WT x 3 vs. WT x 2 + BA.2	-0.7341	-1.543 to 0.07438	No	ns	0.0918
WT x 3 vs. WT x 2 + Delta & BA.2	-0.7703	-1.628 to 0.08689	No	ns	0.0973																						WT x 3 vs. WT x 2 + Delta & BA.2	-0.9071	-1.716 to -0.09862	Yes	*	0.0207
WT x 2 + Delta vs. WT x 2 + BA.2	0.1419	-0.7153 to 0.9991	No	ns	0.9898																						WT x 2 + Delta vs. WT x 2 + BA.2	-0.2663	-1.075 to 0.5421	No	ns	0.883
WT x 2 + Delta vs. WT x 2 + Delta & BA.2	-0.7465	-1.604 to 0.1108	No	ns	0.1155																						WT x 2 + Delta vs. WT x 2 + Delta & BA.2	-0.4393	-1.248 to 0.3691	No	ns	0.5434
WT x 2 + BA.2 vs. WT x 2 + Delta & BA.2	-0.8883	-1.746 to -0.03111	Yes	*	0.0388																						WT x 2 + BA.2 vs. WT x 2 + Delta & BA.2	-0.173	-0.9814 to 0.6354	No	ns	0.9736
D28																											D28
Pre-vaccination, D0 vs. WT x 3	-0.2412	-1.098 to 0.6161	No	ns	0.9305																						Pre-vaccination, D0 vs. WT x 3	-0.4918	-1.300 to 0.3166	No	ns	0.4305
Pre-vaccination, D0 vs. WT x 2 + Delta	0.0306	-0.8266 to 0.8878	No	ns	>0.9999																						Pre-vaccination, D0 vs. WT x 2 + Delta	-0.4689	-1.277 to 0.3395	No	ns	0.4789
Pre-vaccination, D0 vs. WT x 2 + BA.2	0.04747	-0.8098 to 0.9047	No	ns	0.9999																						Pre-vaccination, D0 vs. WT x 2 + BA.2	-0.6627	-1.471 to 0.1458	No	ns	0.1558
Pre-vaccination, D0 vs. WT x 2 + Delta & BA.2	-0.437	-1.294 to 0.4202	No	ns	0.6036																						Pre-vaccination, D0 vs. WT x 2 + Delta & BA.2	-0.5452	-1.354 to 0.2632	No	ns	0.3263
WT x 3 vs. WT x 2 + Delta	0.2718	-0.5855 to 1.129	No	ns	0.8966																						WT x 3 vs. WT x 2 + Delta	0.0229	-0.7855 to 0.8313	No	ns	>0.9999
WT x 3 vs. WT x 2 + BA.2	0.2886	-0.5686 to 1.146	No	ns	0.8746																						WT x 3 vs. WT x 2 + BA.2	-0.1709	-0.9793 to 0.6376	No	ns	0.9748
WT x 3 vs. WT x 2 + Delta & BA.2	-0.1959	-1.053 to 0.6614	No	ns	0.9665																						WT x 3 vs. WT x 2 + Delta & BA.2	-0.05343	-0.8619 to 0.7550	No	ns	0.9997
WT x 2 + Delta vs. WT x 2 + BA.2	0.01687	-0.8404 to 0.8741	No	ns	>0.9999																						WT x 2 + Delta vs. WT x 2 + BA.2	-0.1938	-1.002 to 0.6147	No	ns	0.9603
WT x 2 + Delta vs. WT x 2 + Delta & BA.2	-0.4676	-1.325 to 0.3896	No	ns	0.5397																						WT x 2 + Delta vs. WT x 2 + Delta & BA.2	-0.07633	-0.8848 to 0.7321	No	ns	0.9988
WT x 2 + BA.2 vs. WT x 2 + Delta & BA.2	-0.4845	-1.342 to 0.3727	No	ns	0.5048																						WT x 2 + BA.2 vs. WT x 2 + Delta & BA.2	0.1174	-0.6910 to 0.9259	No	ns	0.9938
Stats, compare row																											Stats, compare row
Šídák's multiple comparisons test	Mean Diff.	95.00% CI of diff.	Below threshold?	Summary	Adjusted P Value																						Šídák's multiple comparisons test	Mean Diff.	95.00% CI of diff.	Below threshold?	Summary	Adjusted P Value
D42 - D28																											D42 - D28
Pre-vaccination, D0	0	-0.8088 to 0.8088	No	ns	>0.9999																						Pre-vaccination, D0	0	-0.7628 to 0.7628	No	ns	>0.9999
WT x 3	0.2797	-0.5291 to 1.088	No	ns	0.8929																						WT x 3	0.3373	-0.4255 to 1.100	No	ns	0.752
WT x 2 + Delta	0.5753	-0.2335 to 1.384	No	ns	0.2789																						WT x 2 + Delta	0.8279	0.06514 to 1.591	Yes	*	0.0275
WT x 2 + BA.2	0.4503	-0.3585 to 1.259	No	ns	0.5389																						WT x 2 + BA.2	0.9005	0.1377 to 1.663	Yes	*	0.0136
WT x 2 + Delta & BA.2	0.8542	0.04535 to 1.663	Yes	*	0.0339																						WT x 2 + Delta & BA.2	1.191	0.4281 to 1.954	Yes	***	0.0006
[truncated: 52 more columns]

## Sheet: Infectious_virus_neutralization
BA5		Experimental dilutions indicating % of plaque reduction
Sample ID\Dilution fold		30	90	270	810	2430	7290	LogIC50 (PRNT50)			Re-grouped	LogIC50 (PRNT50)	Group average	PRNT50 ratio (D42/D28)			Statistical analysis, Fig. 1e
WT x 3	No.1, Day 42	0	0	0	0	0	0	1			No.1, Day 42	1					Šídák's multiple comparisons test	Mean Diff.	95.00% CI of diff.	Below threshold?	Summary	Adjusted P Value
WT x 3	No.2, Day 42	0	0	0	0	0	0	1			No.2, Day 42	1
WT x 3	No.3, Day 42	86.8852	26.2295	0	0	0	0	1.785			No.3, Day 42	1.785	1.13083	1.35155			Day 42 - Day 28
WT x 3	No.4, Day 42	0	0	0	0	0	0	1			No.4, Day 42	1					WT x 3	0.1308	-0.2878 to 0.5495	No	ns	0.9273
WT x 3	No.5, Day 42	0	0	0	0	0	0	1			No.5, Day 42	1					WT x 2 + Delta	0.4923	0.07366 to 0.9110	Yes	*	0.0141
WT x 2 + Delta	No.6, Day 42	32.7869	0	0	0	0	0	1.462			No.24, Day 42	1					WT x 2 + BA.2	0.4525	0.03383 to 0.8712	Yes	*	0.0284
WT x 2 + Delta	No.7, Day 42	0	0	0	0	0	0	1			No.6, Day 42	1.462					WT x 2 + Delta & BA.2	0.707	0.2883 to 1.126	Yes	***	0.0002
WT x 2 + Delta	No.8, Day 42	86.8852	65.5738	29.5082	0	0	0	2.134			No.7, Day 42	1					Pre-vaccination, D0	0	-0.4187 to 0.4187	No	ns	>0.9999
WT x 2 + Delta	No.9, Day 42	19.6721	0	0	0	0	0	1.446			No.8, Day 42	2.134	1.58933	3.10694
WT x 2 + Delta	No.10, Day 42	80.3279	50.8197	0	0	0	0	1.907			No.9, Day 42	1.446
WT x 2 + BA.2	No.11, Day 42	36.0656	0	0	0	0	0	1.465			No.10, Day 42	1.907
WT x 2 + BA.2	No.12, Day 42	0	0	0	0	0	0	1			No.21, Day 42	1.587
WT x 2 + BA.2	No.13, Day 42	88.5246	50.8197	0	0	0	0	1.943			No.11, Day 42	1.465
WT x 2 + BA.2	No.14, Day 42	81.9672	42.623	0	0	0	0	1.858			No.12, Day 42	1
WT x 2 + BA.2	No.15, Day 42	0	0	0	0	0	0	1			No.13, Day 42	1.943	1.4525	2.83465
WT x 2 + Delta & BA.2	No.16, Day 42	73.7705	40.9836	0	0	0	0	1.798			No.14, Day 42	1.858						BA.5		BA.2.12.1
WT x 2 + Delta & BA.2	No.17, Day 42	91.8033	32.7869	0	0	0	0	1.846			No.15, Day 42	1						LogIC50 (PRNT50)	Group average	LogIC50 (PRNT50)	Group average	BA.2.12.1/BA.5 group average ratio				Stats of Supplementary Fig. 8d
WT x 2 + Delta & BA.2	No.18, Day 42	83.6066	63.9344	6.55738	0	0	0	2.029			No.22, Day 42	1.449					No.1, Day 42	1		1.448						Šídák's multiple comparisons test	Mean Diff.	95.00% CI of diff.	Below threshold?	Summary	Adjusted P Value
WT x 2 + Delta & BA.2	No.19, Day 42	81.9672	44.2623	0	0	0	0	1.869			No.16, Day 42	1.798					No.2, Day 42	1		1.439
WT x 2 + Delta & BA.2	No.20, Day 42	88.5246	55.7377	9.83607	0	0	0	1.989			No.17, Day 42	1.846					No.3, Day 42	1.785	1.13083	1.753	1.36783	1.72584				BA.5 - BA.2.12.1
WT x 2 + Delta	No.21, Day 42	68.8525	6.55738	0	0	0	0	1.587			No.18, Day 42	2.029	1.91167	5.09331			No.4, Day 42	1		1						WT x 3	-0.237	-0.7277 to 0.2537	No	ns	0.6205
WT x 2 + BA.2	No.22, Day 42	21.3115	0	0	0	0	0	1.449			No.19, Day 42	1.869					No.5, Day 42	1		1.567						WT x 2 + Delta	-0.089	-0.5797 to 0.4017	No	ns	0.983
WT x 2 + (Delta & BA.2)	No.23, Day 42	78.6885	54.0984	9.83607	0	0	0	1.939			No.20, Day 42	1.989					No.24, Day 42	1		1						WT x 2 + BA.2	-0.434	-0.9247 to 0.05671	No	ns	0.1013
WT x 3	No.24, Day 42	0	0	0	0	0	0	1			No.23, Day 42	1.939					No.6, Day 42	1.462		1.948						WT x 2 + Delta & BA.2	-0.03767	-0.5284 to 0.4530	No	ns	0.9994
WT x 2 (+ WT)	No.1, Day 28	0	0	0	0	0	0	1			No.1, Day 28	1					No.7, Day 42	1		1.482
WT x 2 (+ WT)	No.2, Day 28	0	0	0	0	0	0	1			No.2, Day 28	1					No.8, Day 42	2.134	1.58933	2.237	1.67833	1.22744
WT x 2 (+ WT)	No.3, Day 28	0	0	0	0	0	0	1			No.3, Day 28	1	1				No.9, Day 42	1.446		1
WT x 2 (+ WT)	No.4, Day 28	0	0	0	0	0	0	1			No.4, Day 28	1					No.10, Day 42	1.907		1.864
WT x 2 (+ WT)	No.5, Day 28	0	0	0	0	0	0	1			No.5, Day 28	1					No.21, Day 42	1.587		1.539
WT x 2 (+ Delta)	No.6, Day 28	0	0	0	0	0	0	1			No.24, Day 28	1					No.11, Day 42	1.465		1.548
WT x 2 (+ Delta)	No.7, Day 28	0	0	0	0	0	0	1			No.6, Day 28	1					No.12, Day 42	1		2.337
WT x 2 (+ Delta)	No.8, Day 28	60.6557	18.0328	0	0	0	0	1.582			No.7, Day 28	1					No.13, Day 42	1.943	1.4525	1.909	1.8865	2.71644
WT x 2 (+ Delta)	No.9, Day 28	0	0	0	0	0	0	1			No.8, Day 28	1.582	1.097				No.14, Day 42	1.858		2.063
WT x 2 (+ Delta)	No.10, Day 28	0	0	0	0	0	0	1			No.9, Day 28	1					No.15, Day 42	1		1.468
WT x 2 (+ BA.2)	No.11, Day 28	0	0	0	0	0	0	1			No.10, Day 28	1					No.22, Day 42	1.449		1.994
WT x 2 (+ BA.2)	No.12, Day 28	0	0	0	0	0	0	1			No.21, Day 28	1					No.16, Day 42	1.798		1.762
WT x 2 (+ BA.2)	No.13, Day 28	0	0	0	0	0	0	1			No.11, Day 28	1					No.17, Day 42	1.846		1.941
WT x 2 (+ BA.2)	No.14, Day 28	0	0	0	0	0	0	1			No.12, Day 28	1					No.18, Day 42	2.029	1.91167	2.114	1.94933	1.0906
WT x 2 (+ BA.2)	No.15, Day 28	0	0	0	0	0	0	1			No.13, Day 28	1	1				No.19, Day 42	1.869		1.945
WT x 2 (+ Delta & BA.2)	No.16, Day 28	0	0	0	0	0	0	1			No.14, Day 28	1					No.20, Day 42	1.989		2.182
WT x 2 (+ Delta & BA.2)	No.17, Day 28	0	0	0	0	0	0	1			No.15, Day 28	1					No.23, Day 42	1.939		1.752
WT x 2 (+ Delta & BA.2)	No.18, Day 28	90.1639	78.6885	29.5082	0	0	0	2.228			No.22, Day 28	1
WT x 2 (+ Delta & BA.2)	No.19, Day 28	0	0	0	0	0	0	1			No.16, Day 28	1
WT x 2 (+ Delta & BA.2)	No.20, Day 28	0	0	0	0	0	0	1			No.17, Day 28	1
WT x 2 (+ Delta)	No.21, Day 28	0	0	0	0	0	0	1			No.18, Day 28	2.228	1.20467
WT x 2 (+ BA.2)	No.22, Day 28	0	0	0	0	0	0	1			No.19, Day 28	1
WT x 2 (+ Delta & BA.2)	No.23, Day 28	0	0	0	0	0	0	1			No.20, Day 28	1
WT x 2 (+ WT)	No.24, Day 28	0	0	0	0	0	0	1			No.23, Day 28	1
Pre-vaccination	No.3, Day 0	0	0	0	0	0	0	1			No.3, Day 0	1
Pre-vaccination	No.7, Day 0	0	0	0	0	0	0	1			No.7, Day 0	1
Pre-vaccination	No.12, Day 0	0	0	0	0	0	0	1			No.12, Day 0	1	1
Pre-vaccination	No.18, Day 0	0	0	0	0	0	0	1			No.18, Day 0	1
Pre-vaccination	No.20, Day 0	0	0	0	0	0	0	1			No.20, Day 0	1
Pre-vaccination	No.23, Day 0	0	0	0	0	0	0	1			No.23, Day 0	1
BA2.12		Experimental dilutions indicating % of plaque reduction
Sample ID\Dilution fold		30	90	270	810	2430	7290	LogIC50 (PRNT50)			Re-grouped	LogIC50 (PRNT50)	Group average	PRNT50 ratio (D42/D28)			Statistical analysis, Fig. 1e
WT x 3	No.1, Day 42	21.0526	0	0	0	0	0	1.448			No.1, Day 42	1.448					Šídák's multiple comparisons test	Mean Diff.	95.00% CI of diff.	Below threshold?	Summary	Adjusted P Value
WT x 3	No.2, Day 42	15.7895	0	0	0	0	0	1.439			No.2, Day 42	1.439
WT x 3	No.3, Day 42	78.9474	28.0702	0	0	0	0	1.753			No.3, Day 42	1.753	1.36783	1.63117			Day 42 - Day 28
WT x 3	No.4, Day 42	0	0	0	0	0	0	1			No.4, Day 42	1					WT x 3	0.2125	-0.2051 to 0.6301	No	ns	0.6301
WT x 3	No.5, Day 42	59.6491	15.7895	0	0	0	0	1.567			No.5, Day 42	1.567					WT x 2 + Delta	0.5443	0.1267 to 0.9619	Yes	**	0.0052
WT x 2 + Delta	No.6, Day 42	100	42.1053	0	0	0	0	1.948			No.24, Day 42	1					WT x 2 + BA.2	0.8865	0.4689 to 1.304	Yes	****	<0.0001
WT x 2 + Delta	No.7, Day 42	50.8772	3.50877	0	0	0	0	1.482			No.6, Day 42	1.948					WT x 2 + Delta & BA.2	0.7215	0.3039 to 1.139	Yes	***	0.0001
WT x 2 + Delta	No.8, Day 42	94.7368	73.6842	35.0877	0	0	0	2.237			No.7, Day 42	1.482					Pre-vaccination, D0	0	-0.4176 to 0.4176	No	ns	>0.9999
WT x 2 + Delta	No.9, Day 42	0	0	0	0	0	0	1			No.8, Day 42	2.237	1.67833	3.50214
WT x 2 + Delta	No.10, Day 42	98.2456	28.0702	0	0	0	0	1.864			No.9, Day 42	1
WT x 2 + BA.2	No.11, Day 42	56.1404	19.2982	0	0	0	0	1.548			No.10, Day 42	1.864
WT x 2 + BA.2	No.12, Day 42	91.2281	28.0702	100	0	0	0	2.337			No.21, Day 42	1.539
WT x 2 + BA.2	No.13, Day 42	94.7368	42.1053	0	0	0	0	1.909			No.11, Day 42	1.548
WT x 2 + BA.2	No.14, Day 42	91.2281	64.9123	12.2807	0	0	0	2.063			No.12, Day 42	2.337
WT x 2 + BA.2	No.15, Day 42	38.5965	0	0	0	0	0	1.468			No.13, Day 42	1.909	1.8865	7.70016
WT x 2 + Delta & BA.2	No.16, Day 42	77.193	31.5789	0	0	0	0	1.762			No.14, Day 42	2.063
WT x 2 + Delta & BA.2	No.17, Day 42	85.9649	49.1228	12.2807	0	0	0	1.941			No.15, Day 42	1.468
WT x 2 + Delta & BA.2	No.18, Day 42	98.2456	59.6491	28.0702	0	0	0	2.114			No.22, Day 42	1.994
WT x 2 + Delta & BA.2	No.19, Day 42	100	38.5965	0	0	0	0	1.945			No.16, Day 42	1.762
WT x 2 + Delta & BA.2	No.20, Day 42	91.2281	73.6842	26.3158	0	0	0	2.182			No.17, Day 42	1.941
WT x 2 + Delta	No.21, Day 42	57.8947	10.5263	0	0	0	0	1.539			No.18, Day 42	2.114	1.94933	5.26623
WT x 2 + BA.2	No.22, Day 42	96.4912	59.6491	0	0	0	0	1.994			No.19, Day 42	1.945
WT x 2 + (Delta & BA.2)	No.23, Day 42	77.193	29.8246	0	0	0	0	1.752			No.20, Day 42	2.182
WT x 3	No.24, Day 42	0	0	0	0	0	0	1			No.23, Day 42	1.752
WT x 2 (+ WT)	No.1, Day 28	38.5965	0	0	0	0	0	1.468			No.1, Day 28	1.468
WT x 2 (+ WT)	No.2, Day 28	35.0877	0	0	0	0	0	1.464			No.2, Day 28	1.464
WT x 2 (+ WT)	No.3, Day 28	0	0	0	0	0	0	1			No.3, Day 28	1	1.15533
WT x 2 (+ WT)	No.4, Day 28	0	0	0	0	0	0	1			No.4, Day 28	1
WT x 2 (+ WT)	No.5, Day 28	0	0	0	0	0	0	1			No.5, Day 28	1
WT x 2 (+ Delta)	No.6, Day 28	0	0	0	0	0	0	1			No.24, Day 28	1
WT x 2 (+ Delta)	No.7, Day 28	0	0	0	0	0	0	1			No.6, Day 28	1
WT x 2 (+ Delta)	No.8, Day 28	80.7018	35.0877	0	0	0	0	1.804			No.7, Day 28	1
WT x 2 (+ Delta)	No.9, Day 28	0	0	0	0	0	0	1			No.8, Day 28	1.804	1.134
WT x 2 (+ Delta)	No.10, Day 28	0	0	0	0	0	0	1			No.9, Day 28	1
WT x 2 (+ BA.2)	No.11, Day 28	0	0	0	0	0	0	1			No.10, Day 28	1
WT x 2 (+ BA.2)	No.12, Day 28	0	0	0	0	0	0	1			No.21, Day 28	1
WT x 2 (+ BA.2)	No.13, Day 28	0	0	0	0	0	0	1			No.11, Day 28	1
WT x 2 (+ BA.2)	No.14, Day 28	0	0	0	0	0	0	1			No.12, Day 28	1
WT x 2 (+ BA.2)	No.15, Day 28	0	0	0	0	0	0	1			No.13, Day 28	1	1
WT x 2 (+ Delta & BA.2)	No.16, Day 28	0	0	0	0	0	0	1			No.14, Day 28	1
WT x 2 (+ Delta & BA.2)	No.17, Day 28	15.7895	0	0	0	0	0	1.439			No.15, Day 28	1
WT x 2 (+ Delta & BA.2)	No.18, Day 28	91.2281	45.614	10.5263	0	0	0	1.928			No.22, Day 28	1
WT x 2 (+ Delta & BA.2)	No.19, Day 28	0	0	0	0	0	0	1			No.16, Day 28	1
WT x 2 (+ Delta & BA.2)	No.20, Day 28	0	0	0	0	0	0	1			No.17, Day 28	1.439
WT x 2 (+ Delta)	No.21, Day 28	0	0	0	0	0	0	1			No.18, Day 28	1.928	1.22783
WT x 2 (+ BA.2)	No.22, Day 28	0	0	0	0	0	0	1			No.19, Day 28	1
WT x 2 (+ Delta & BA.2)	No.23, Day 28	0	0	0	0	0	0	1			No.20, Day 28	1
WT x 2 (+ WT)	No.24, Day 28	0	0	0	0	0	0	1			No.23, Day 28	1
Pre-vaccination	No.3, Day 0	0	0	0	0	0	0	1			No.3, Day 0	1
Pre-vaccination	No.7, Day 0	0	0	0	0	0	0	1			No.7, Day 0	1
Pre-vaccination	No.12, Day 0	0	0	0	0	0	0	1			No.12, Day 0	1	1
Pre-vaccination	No.18, Day 0	0	0	0	0	0	0	1			No.18, Day 0	1
Pre-vaccination	No.20, Day 0	0	0	0	0	0	0	1			No.20, Day 0	1
Pre-vaccination	No.23, Day 0	0	0	0	0	0	0	1			No.23, Day 0	1

## Sheet: ELISA_ECD
WT ECD																												WT ECD
Day 42																												Day 28
Cage No.	Cage 1					Cage 2					Cage 3					Cage 4					Cage 5							Cage No.	Cage 1					Cage 2					Cage 3					Cage 4					Cage 5
Vaccination	WT x 3					WT x 2 + Delta					WT x 2 + BA.2					WT x 2 + Delta & BA.2					WT x 2 + Delta	WT x 2 + BA.2	WT x 2 + (Delta & BA.2)	WT x 3				Vaccination	WT x 2 (+ WT)					WT x 2 (+ Delta)					WT x 2 (+ BA.2)					WT x 2 (+ Delta & BA.2)					WT x 2 (+ Delta)
Log10 dilution\Sample No.	1	2	3	4	5	6	7	8	9	10	11	12	13	14	15	16	17	18	19	20	21	22	23	24				Log10 dilution\Sample No.	1	2	3	4	5	6	7	8	9	10	11	12	13	14	15	16	17	18	19	20	21
2.69897	1.52	1.512	1.5	1.503	1.508	1.503	1.504	1.495	1.495	1.494	1.511	1.506	1.506	1.498	1.493	1.501	1.505	1.503	1.499	1.499	1.49	1.496	1.503	1.533				2.69897	1.53	1.535	1.524	1.52	1.516	1.501	1.524	1.505	1.523	1.513	1.543	1.537	1.532	1.54	1.518	1.504	1.519	1.515	1.523	1.513	1.519
3.30103	1.524	1.512	1.509	1.511	1.504	1.51	1.508	1.505	1.501	1.514	1.536	1.518	1.502	1.5	1.508	1.507	1.5	1.508	1.51	1.514	1.506	1.516	1.52	1.548				3.30103	1.576	1.56	1.543	1.532	1.53	1.501	1.532	1.521	1.535	1.531	1.53	1.527	1.542	1.541	1.534	1.529	1.533	1.53	1.536	1.532	1.532
3.90309	1.52	1.493	1.511	1.504	1.506	1.512	1.517	1.509	1.511	1.519	1.525	1.526	1.512	1.513	1.506	1.498	1.511	1.515	1.513	1.512	1.523	1.526	1.525	1.527				3.90309	1.542	1.23	1.512	1.509	1.526	1.532	1.533	1.534	1.527	1.527	1.542	1.533	1.477	1.476	1.515	1.407	1.52	1.533	1.5	1.521	1.501
4.50515	1.417	1.054	1.366	1.287	1.461	1.503	1.469	1.495	1.482	1.504	1.384	1.483	1.411	1.477	1.463	1.268	1.483	1.479	1.468	1.422	1.446	1.498	1.44	1.171				4.50515	0.934	0.409	0.933	1.02	1.217	1.387	1.3	1.479	1.127	1.167	1.455	1.261	0.756	0.776	1.057	0.612	1.126	1.253	0.917	1.068	0.859
5.10721	0.682	0.372	0.629	0.529	0.92	1.176	0.868	1.079	0.887	1.038	0.591	0.852	0.751	1.044	0.907	0.513	1.058	0.935	0.857	0.742	0.779	0.963	0.75	0.422				5.10721	0.297	0.146	0.316	0.335	0.467	0.588	0.501	0.766	0.396	0.403	0.73	0.449	0.236	0.246	0.363	0.198	0.409	0.486	0.298	0.357	0.274
5.70927	0.225	0.14	0.219	0.185	0.333	0.461	0.298	0.424	0.307	0.388	0.219	0.294	0.267	0.371	0.304	0.179	0.39	0.319	0.293	0.252	0.265	0.339	0.252	0.162				5.70927	0.122	0.083	0.123	0.124	0.158	0.198	0.169	0.256	0.141	0.149	0.248	0.168	0.103	0.105	0.157	0.091	0.145	0.163	0.116	0.153	0.111
6.31133	0.102	0.079	0.102	0.092	0.127	0.163	0.12	0.143	0.122	0.142	0.099	0.119	0.103	0.128	0.119	0.091	0.139	0.122	0.115	0.1	0.104	0.124	0.105	0.095				6.31133	0.078	0.064	0.088	0.074	0.08	0.092	0.087	0.107	0.083	0.082	0.106	0.085	0.068	0.068	0.081	0.066	0.08	0.097	0.083	0.077	0.073
6.91339	0.075	0.067	0.07	0.069	0.08	0.086	0.079	0.086	0.077	0.084	0.073	0.08	0.072	0.083	0.075	0.073	0.084	0.074	0.08	0.074	0.072	0.077	0.078	0.08				6.91339	0.065	0.064	0.069	0.067	0.08	0.072	0.081	0.073	0.066	0.07	0.075	0.081	0.065	0.066	0.07	0.064	0.068	0.07	0.066	0.065	0.065
Delta ECD																												Delta ECD
D42																												D28
Cage No.	Cage 1					Cage 2					Cage 3					Cage 4					Cage 5							Cage No.	Cage 1					Cage 2					Cage 3					Cage 4					Cage 5
Vaccination	WT x 3					WT x 2 + Delta					WT x 2 + BA.2					WT x 2 + Delta & BA.2					WT x 2 + Delta	WT x 2 + BA.2	WT x 2 + (Delta & BA.2)	WT x 3				Vaccination	WT x 2 (+ WT)					WT x 2 (+ Delta)					WT x 2 (+ BA.2)					WT x 2 (+ Delta & BA.2)					WT x 2 (+ Delta)
Log10 dilution\Sample No.	1	2	3	4	5	6	7	8	9	10	11	12	13	14	15	16	17	18	19	20	21	22	23	24				Log10 dilution\Sample No.	1	2	3	4	5	6	7	8	9	10	11	12	13	14	15	16	17	18	19	20	21
2.69897	1.531	1.517	1.513	1.51	1.514	1.516	1.514	1.515	1.515	1.518	1.524	1.525	1.523	1.514	1.511	1.511	1.512	1.514	1.51	1.517	1.511	1.524	1.525	1.547				2.69897	1.53	1.536	1.528	1.523	1.521	1.522	1.527	1.518	1.519	1.526	1.531	1.527	1.535	1.545	1.529	1.521	1.524	1.522	1.525	1.528	1.524
3.30103	1.529	1.511	1.514	1.508	1.513	1.52	1.516	1.52	1.519	1.525	1.533	1.529	1.513	1.51	1.514	1.506	1.511	1.514	1.515	1.519	1.52	1.529	1.528	1.548				3.30103	1.578	1.515	1.542	1.533	1.534	1.539	1.542	1.541	1.54	1.537	1.536	1.535	1.54	1.538	1.527	1.52	1.533	1.531	1.527	1.53	1.528
3.90309	1.521	1.458	1.505	1.477	1.509	1.515	1.509	1.511	1.511	1.523	1.51	1.528	1.514	1.515	1.508	1.482	1.507	1.507	1.508	1.5	1.509	1.515	1.518	1.459				3.90309	1.485	1.037	1.448	1.456	1.5	1.525	1.518	1.535	1.495	1.492	1.532	1.52	1.4	1.421	1.444	1.316	1.497	1.446	1.435	1.477	1.382
4.50515	1.34	0.938	1.296	1.053	1.42	1.484	1.425	1.447	1.404	1.467	1.237	1.385	1.377	1.452	1.423	1.175	1.452	1.375	1.428	1.329	1.349	1.324	1.39	0.807				4.50515	0.744	0.349	0.777	0.788	1.047	1.298	1.217	1.406	0.921	0.901	1.292	1.043	0.615	0.731	0.765	0.516	0.966	0.761	0.737	0.819	0.588
5.10721	0.601	0.329	0.527	0.388	0.829	1.107	0.809	0.932	0.721	0.874	0.476	0.67	0.702	0.998	0.818	0.471	1.01	0.685	0.832	0.628	0.643	0.598	0.672	0.272				5.10721	0.231	0.128	0.272	0.249	0.343	0.5	0.424	0.648	0.297	0.282	0.513	0.338	0.197	0.25	0.255	0.178	0.327	0.259	0.247	0.263	0.2
5.70927	0.203	0.129	0.188	0.14	0.279	0.438	0.278	0.346	0.257	0.317	0.161	0.23	0.24	0.36	0.282	0.17	0.366	0.26	0.291	0.211	0.226	0.207	0.239	0.109				5.70927	0.101	0.086	0.104	0.109	0.13	0.176	0.153	0.221	0.117	0.115	0.185	0.126	0.113	0.11	0.112	0.089	0.134	0.111	0.11	0.115	0.094
6.31133	0.109	0.084	0.094	0.081	0.109	0.157	0.112	0.13	0.111	0.122	0.089	0.097	0.101	0.132	0.115	0.086	0.136	0.105	0.12	0.099	0.099	0.094	0.111	0.072				6.31133	0.074	0.094	0.08	0.074	0.075	0.091	0.085	0.099	0.074	0.076	0.096	0.08	0.07	0.093	0.07	0.07	0.073	0.076	0.074	0.076	0.071
6.91339	0.081	0.068	0.07	0.069	0.074	0.088	0.075	0.077	0.072	0.078	0.069	0.075	0.07	0.079	0.073	0.073	0.076	0.072	0.092	0.068	0.07	0.073	0.093	0.078				6.91339	0.062	0.062	0.067	0.066	0.062	0.07	0.067	0.069	0.067	0.073	0.098	0.065	0.062	0.063	0.063	0.062	0.069	0.064	0.062	0.078	0.064
BA.2 ECD																												BA.2 ECD
D42																												D28
Cage No.	Cage 1					Cage 2					Cage 3					Cage 4					Cage 5							Cage No.	Cage 1					Cage 2					Cage 3					Cage 4					Cage 5
Vaccination	WT x 3					WT x 2 + Delta					WT x 2 + BA.2					WT x 2 + Delta & BA.2					WT x 2 + Delta	WT x 2 + BA.2	WT x 2 + (Delta & BA.2)	WT x 3				Vaccination	WT x 2 (+ WT)					WT x 2 (+ Delta)					WT x 2 (+ BA.2)					WT x 2 (+ Delta & BA.2)					WT x 2 (+ Delta)
Log10 dilution\Sample No.	1	2	3	4	5	6	7	8	9	10	11	12	13	14	15	16	17	18	19	20	21	22	23	24				Log10 dilution\Sample No.	1	2	3	4	5	6	7	8	9	10	11	12	13	14	15	16	17	18	19	20	21
2.69897	1.535	1.522	1.515	1.508	1.511	1.515	1.51	1.507	1.507	1.503	1.512	1.515	1.528	1.518	1.51	1.507	1.509	1.513	1.508	1.507	1.502	1.512	1.511	1.531				2.69897	1.546	1.529	1.521	1.52	1.525	1.523	1.523	1.529	1.522	1.525	1.536	1.538	1.541	1.524	1.526	1.518	1.52	1.525	1.521	1.517	1.523
3.30103	1.528	1.516	1.514	1.514	1.511	1.515	1.513	1.512	1.508	1.515	1.522	1.513	1.516	1.517	1.512	1.508	1.509	1.512	1.51	1.511	1.509	1.516	1.514	1.536				3.30103	1.534	1.525	1.523	1.516	1.521	1.526	1.523	1.527	1.526	1.534	1.545	1.54	1.523	1.524	1.525	1.512	1.517	1.524	1.519	1.523	1.528
3.90309	1.527	1.503	1.512	1.492	1.506	1.508	1.507	1.503	1.505	1.513	1.511	1.519	1.519	1.516	1.507	1.495	1.506	1.514	1.505	1.503	1.514	1.511	1.512	1.514				3.90309	1.506	1.388	1.494	1.417	1.511	1.508	1.513	1.52	1.504	1.506	1.538	1.539	1.498	1.514	1.485	1.4	1.498	1.499	1.475	1.501	1.501
4.50515	1.47	1.2	1.438	1.228	1.478	1.492	1.471	1.488	1.469	1.504	1.457	1.496	1.487	1.494	1.472	1.318	1.475	1.473	1.478	1.426	1.452	1.493	1.483	1.138				4.50515	1.19	0.731	1.142	0.777	1.259	1.368	1.357	1.462	1.288	1.184	1.423	1.418	1.166	1.357	1.121	0.799	1.232	1.341	1.105	1.153	1.209
5.10721	0.844	0.445	0.813	0.46	0.99	1.18	0.928	1.147	0.859	1.153	0.819	1.054	0.974	1.242	0.932	0.551	0.965	0.969	0.974	0.7	0.849	0.977	0.923	0.378				5.10721	0.433	0.229	0.395	0.231	0.511	0.567	0.513	0.772	0.422	0.413	0.618	0.605	0.412	0.526	0.339	0.249	0.441	0.521	0.405	0.379	0.408
5.70927	0.265	0.161	0.277	0.158	0.377	0.45	0.3	0.447	0.322	0.444	0.271	0.357	0.348	0.502	0.322	0.195	0.328	0.352	0.34	0.252	0.267	0.328	0.321	0.142				5.70927	0.167	0.106	0.157	0.105	0.184	0.209	0.187	0.283	0.166	0.158	0.236	0.227	0.161	0.198	0.14	0.108	0.162	0.187	0.158	0.149	0.163
6.31133	0.11	0.087	0.11	0.083	0.14	0.158	0.12	0.163	0.126	0.16	0.112	0.139	0.133	0.177	0.125	0.089	0.127	0.125	0.13	0.106	0.111	0.128	0.128	0.079				6.31133	0.088	0.068	0.083	0.069	0.089	0.095	0.09	0.116	0.085	0.084	0.106	0.106	0.081	0.09	0.077	0.07	0.085	0.091	0.081	0.081	0.084
6.91339	0.077	0.069	0.074	0.075	0.083	0.086	0.073	0.086	0.076	0.087	0.079	0.082	0.081	0.097	0.094	0.069	0.08	0.085	0.078	0.071	0.074	0.08	0.085	0.069				6.91339	0.069	0.063	0.065	0.063	0.067	0.068	0.068	0.077	0.068	0.067	0.073	0.071	0.065	0.069	0.064	0.062	0.068	0.067	0.068	0.068	0.07
BA.2.12.1 ECD																												BA.2.12.1 ECD
D42																												D28
Cage No.	Cage 1					Cage 2					Cage 3					Cage 4					Cage 5							Cage No.	Cage 1					Cage 2					Cage 3					Cage 4					Cage 5
Vaccination	WT x 3					WT x 2 + Delta					WT x 2 + BA.2					WT x 2 + Delta & BA.2					WT x 2 + Delta	WT x 2 + BA.2	WT x 2 + (Delta & BA.2)	WT x 3				Vaccination	WT x 2 (+ WT)					WT x 2 (+ Delta)					WT x 2 (+ BA.2)					WT x 2 (+ Delta & BA.2)					WT x 2 (+ Delta)
Log10 dilution\Sample No.	1	2	3	4	5	6	7	8	9	10	11	12	13	14	15	16	17	18	19	20	21	22	23	24				Log10 dilution\Sample No.	1	2	3	4	5	6	7	8	9	10	11	12	13	14	15	16	17	18	19	20	21
2.69897	1.524	1.514	1.511	1.507	1.503	1.504	1.504	1.507	1.503	1.501	1.508	1.511	1.519	1.511	1.507	1.506	1.503	1.503	1.502	1.51	1.501	1.508	1.514	1.538				2.69897	1.522	1.542	1.523	1.519	1.512	1.512	1.518	1.512	1.521	1.518	1.519	1.518	1.533	1.536	1.529	1.52	1.518	1.518	1.517	1.524	1.521
3.30103	1.526	1.516	1.516	1.513	1.509	1.511	1.514	1.517	1.511	1.516	1.528	1.521	1.507	1.509	1.513	1.512	1.508	1.511	1.511	1.516	1.513	1.519	1.519	1.549				3.30103	1.581	1.565	1.545	1.534	1.534	1.532	1.531	1.528	1.535	1.534	1.531	1.527	1.547	1.546	1.539	1.531	1.533	1.531	1.533	1.536	1.534
3.90309	1.528	1.508	1.519	1.504	1.516	1.511	1.516	1.514	1.512	1.517	1.524	1.529	1.514	1.517	1.513	1.504	1.509	1.516	1.514	1.513	1.516	1.521	1.523	1.515				3.90309	1.564	1.416	1.534	1.501	1.535	1.537	1.54	1.54	1.533	1.528	1.542	1.537	1.541	1.535	1.512	1.394	1.519	1.533	1.498	1.524	1.525
4.50515	1.467	1.245	1.466	1.257	1.493	1.509	1.488	1.506	1.483	1.516	1.477	1.508	1.48	1.502	1.488	1.352	1.487	1.497	1.495	1.438	1.469	1.488	1.492	1.095				4.50515	1.203	0.639	1.23	0.902	1.398	1.468	1.444	1.485	1.314	1.238	1.449	1.376	1.081	1.218	1.027	0.636	1.128	1.226	0.965	1.138	1.112
5.10721	0.838	0.495	0.869	0.494	1.118	1.259	0.951	1.202	0.97	1.166	0.872	1.055	1.058	1.277	1.031	0.595	1.022	1.022	1.004	0.701	0.811	0.813	0.923	0.357				5.10721	0.385	0.209	0.429	0.274	0.624	0.744	0.718	0.875	0.497	0.429	0.733	0.566	0.346	0.435	0.351	0.204	0.392	0.471	0.329	0.39	0.379
5.70927	0.281	0.166	0.277	0.158	0.403	0.498	0.323	0.463	0.324	0.435	0.286	0.369	0.389	0.585	0.375	0.204	0.345	0.369	0.349	0.239	0.28	0.287	0.316	0.14				5.70927	0.142	0.099	0.165	0.115	0.218	0.256	0.233	0.311	0.182	0.159	0.254	0.189	0.13	0.161	0.139	0.114	0.161	0.183	0.134	0.153	0.159
6.31133	0.113	0.094	0.112	0.085	0.146	0.17	0.126	0.165	0.128	0.153	0.114	0.143	0.135	0.189	0.14	0.094	0.129	0.131	0.132	0.104	0.113	0.115	0.13	0.08				6.31133	0.09	0.078	0.1	0.082	0.099	0.111	0.118	0.124	0.095	0.101	0.118	0.091	0.079	0.093	0.087	0.074	0.083	0.085	0.079	0.085	0.092
6.91339	0.075	0.07	0.076	0.071	0.081	0.089	0.076	0.087	0.078	0.089	0.081	0.083	0.08	0.095	0.083	0.07	0.078	0.1	0.08	0.071	0.077	0.076	0.077	0.07				6.91339	0.085	0.071	0.073	0.071	0.07	0.074	0.083	0.091	0.074	0.073	0.09	0.073	0.073	0.07	0.065	0.064	0.069	0.068	0.067	0.067	0.067
BA.4/5 ECD																												BA.4/5 ECD
D42																												D28
Cage No.	Cage 1					Cage 2					Cage 3					Cage 4					Cage 5							Cage No.	Cage 1					Cage 2					Cage 3					Cage 4					Cage 5
Vaccination	WT x 2 (+ WT)					WT x 2 (+ Delta)					WT x 2 (+ BA.2)					WT x 2 (+ Delta & BA.2)					WT x 2 (+ Delta)	WT x 2 (+ BA.2)	WT x 2 (+ Delta & BA.2)	WT x 2 (+ WT)				Vaccination	WT x 2 (+ WT)					WT x 2 (+ Delta)					WT x 2 (+ BA.2)					WT x 2 (+ Delta & BA.2)					WT x 2 (+ Delta)
Log10 dilution\Sample No.	1	2	3	4	5	6	7	8	9	10	11	12	13	14	15	16	17	18	19	20	21	22	23	24				Log10 dilution\Sample No.	1	2	3	4	5	6	7	8	9	10	11	12	13	14	15	16	17	18	19	20	21
2.69897	1.535	1.52	1.516	1.511	1.516	1.516	1.516	1.513	1.517	1.516	1.523	1.527	1.527	1.517	1.512	1.512	1.512	1.515	1.512	1.517	1.512	1.52	1.521	1.545				2.69897	1.535	1.55	1.533	1.525	1.526	1.517	1.53	1.526	1.524	1.52	1.528	1.531	1.535	1.548	1.534	1.528	1.525	1.525	1.526	1.527	1.532
3.30103	1.532	1.522	1.52	1.517	1.517	1.521	1.523	1.521	1.52	1.525	1.534	1.528	1.518	1.518	1.516	1.515	1.513	1.52	1.518	1.518	1.519	1.526	1.528	1.549				3.30103	1.585	1.561	1.546	1.537	1.533	1.539	1.537	1.536	1.539	1.536	1.534	1.531	1.543	1.541	1.538	1.535	1.534	1.535	1.532	1.532	1.532
3.90309	1.53	1.506	1.521	1.498	1.512	1.517	1.518	1.515	1.512	1.524	1.526	1.531	1.519	1.524	1.517	1.504	1.512	1.516	1.514	1.508	1.519	1.522	1.526	1.523				3.90309	1.551	1.407	1.529	1.503	1.535	1.542	1.539	1.538	1.532	1.532	1.545	1.542	1.544	1.54	1.509	1.428	1.523	1.535	1.506	1.53	1.523
4.50515	1.473	1.232	1.461	1.235	1.482	1.502	1.476	1.501	1.478	1.512	1.472	1.512	1.491	1.504	1.487	1.34	1.482	1.488	1.49	1.421	1.465	1.446	1.495	1.123				4.50515	1.111	0.563	1.163	0.908	1.339	1.45	1.421	1.485	1.271	1.216	1.43	1.354	1.032	1.184	0.974	0.616	1.131	1.264	0.939	1.184	1.11
5.10721	0.844	0.487	0.829	0.492	1.028	1.192	0.893	1.197	0.906	1.142	0.845	1.012	1.02	1.234	0.941	0.519	0.943	0.923	0.937	0.628	0.764	0.635	0.843	0.38				5.10721	0.388	0.183	0.39	0.257	0.536	0.69	0.628	0.786	0.438	0.381	0.639	0.509	0.325	0.397	0.302	0.189	0.377	0.463	0.299	0.385	0.349
5.70927	0.285	0.169	0.281	0.17	0.358	0.445	0.302	0.466	0.314	0.418	0.287	0.378	0.342	0.501	0.341	0.177	0.319	0.329	0.315	0.223	0.254	0.219	0.303	0.206				5.70927	0.172	0.085	0.138	0.11	0.189	0.225	0.211	0.272	0.162	0.144	0.214	0.169	0.122	0.143	0.119	0.089	0.138	0.155	0.111	0.14	0.129
6.31133	0.118	0.089	0.113	0.083	0.132	0.155	0.116	0.158	0.122	0.149	0.109	0.14	0.164	0.171	0.134	0.2	0.209	0.226	0.117	0.265	0.166	0.245	0.121	0.152				6.31133	0.088	0.066	0.079	0.071	0.086	0.097	0.116	0.108	0.082	0.078	0.094	0.089	0.076	0.079	0.074	0.07	0.08	0.087	0.078	0.079	0.082
6.91339	0.089	0.07	0.074	0.068	0.079	0.087	0.075	0.086	0.078	0.084	0.078	0.085	0.094	0.091	0.08	0.069	0.082	0.079	0.077	0.074	0.076	0.075	0.081	0.123				6.91339	0.069	0.064	0.066	0.066	0.069	0.071	0.07	0.074	0.068	0.067	0.073	0.07	0.064	0.065	0.066	0.064	0.066	0.072	0.065	0.066	0.064
	WT	WT	WT	WT	WT	Delta	Delta	Delta	Delta	Delta	BA.2	BA.2	BA.2	BA.2	BA.2	Delta + BA.2	Delta + BA.2	Delta + BA.2	Delta + BA.2	Delta + BA.2	Delta	BA.2	Delta + BA.2	WT					WT	WT	WT	WT	WT	Delta	Delta	Delta	Delta	Delta	BA.2	BA.2	BA.2	BA.2	BA.2	Delta + BA.2	Delta + BA.2	Delta + BA.2	Delta + BA.2	Delta + BA.2	Delta
Day 42	1	2	3	4	5	6	7	8	9	10	11	12	13	14	15	16	17	18	19	20	21	22	23	24				Day 28	1	2	3	4	5	6	7	8	9	10	11	12	13	14	15	16	17	18	19	20	21
WT	3.773	3.275	3.685	3.549	4.001	4.286	3.956	4.182	3.971	4.151	3.7	3.965	3.814	4.108	3.968	3.518	4.139	4.014	3.941	3.81	3.856	4.065	3.843	3.451				WT	3.219	2.584	3.198	3.244	3.477	3.663	3.567	3.884	3.374	3.402	3.865	3.511	2.999	3.019	3.312	2.822	3.375	3.525	3.158	3.31	3.096
Delta	3.678	3.156	3.561	3.273	3.885	4.228	3.879	4.023	3.803	3.989	3.493	3.756	3.759	4.072	3.884	3.421	4.08	3.756	3.91	3.66	3.695	3.652	3.773	3.058				Delta	3.016	2.413	3.023	3.012	3.263	3.567	3.453	3.759	3.153	3.132	3.593	3.274	2.85	2.978	2.992	2.698	3.207	2.996	2.964	3.06	2.804
BA.2	3.943	3.436	3.888	3.448	4.093	4.277	3.992	4.248	3.962	4.265	3.906	4.14	4.083	4.368	4.017	3.579	4.037	4.06	4.052	3.785	3.907	4.063	4.021	3.364				BA.2	3.447	2.916	3.364	2.954	3.535	3.654	3.599	3.903	3.484	3.417	3.775	3.757	3.398	3.616	3.3	2.967	3.449	3.588	3.334	3.359	3.425
BA.2.12.1	3.945	3.502	3.945	3.492	4.201	4.368	4.039	4.313	4.045	4.273	3.971	4.167	4.144	4.444	4.127	3.642	4.088	4.123	4.092	3.794	3.908	3.934	4.033	3.335				BA.2.12.1	3.473	2.897	3.493	3.133	3.732	3.878	3.844	4.012	3.584	3.483	3.872	3.661	3.328	3.487	3.282	2.857	3.377	3.505	3.209	3.384	3.369
BA.4/5	3.97	3.492	3.925	3.483	4.11	4.295	3.988	4.309	4.003	4.257	3.958	4.158	4.133	4.369	4.053	3.64	4.079	4.093	4.025	3.828	3.902	3.847	3.984	3.472				BA.4/5	3.43	2.813	3.398	3.12	3.622	3.815	3.764	3.928	3.504	3.42	3.767	3.609	3.276	3.426	3.201	2.844	3.359	3.515	3.167	3.4	3.325
	WT x 3						WT x 2 + Delta						WT x 2 + BA.2						WT x 2 + Delta & BA.2										WT x 2 (+ WT)						WT x 2 (+ Delta)						WT x 2 (+ BA.2)						WT x 2 (+ Delta & BA.2)
Day 42	1	2	3	4	5	24	6	7	8	9	10	21	11	12	13	14	15	22	16	17	18	19	20	23				Day 28	1	2	3	4	5	24	6	7	8	9	10	21	11	12	13	14	15	22	16	17	18
WT	3.773	3.275	3.685	3.549	4.001	3.451	4.286	3.956	4.182	3.971	4.151	3.856	3.7	3.965	3.814	4.108	3.968	4.065	3.518	4.139	4.014	3.941	3.81	3.843				WT	3.219	2.584	3.198	3.244	3.477	3.22	3.663	3.567	3.884	3.374	3.402	3.096	3.865	3.511	2.999	3.019	3.312	3.063	2.822	3.375	3.525
Delta	3.678	3.156	3.561	3.273	3.885	3.058	4.228	3.879	4.023	3.803	3.989	3.695	3.493	3.756	3.759	4.072	3.884	3.652	3.421	4.08	3.756	3.91	3.66	3.773				Delta	3.016	2.413	3.023	3.012	3.263	2.748	3.567	3.453	3.759	3.153	3.132	2.804	3.593	3.274	2.85	2.978	2.992	2.811	2.698	3.207	2.996
BA.2	3.943	3.436	3.888	3.448	4.093	3.364	4.277	3.992	4.248	3.962	4.265	3.907	3.906	4.14	4.083	4.368	4.017	4.063	3.579	4.037	4.06	4.052	3.785	4.021				BA.2	3.447	2.916	3.364	2.954	3.535	3.084	3.654	3.599	3.903	3.484	3.417	3.425	3.775	3.757	3.398	3.616	3.3	3.118	2.967	3.449	3.588
BA.2.12.1	3.945	3.502	3.945	3.492	4.201	3.335	4.368	4.039	4.313	4.045	4.273	3.908	3.971	4.167	4.144	4.444	4.127	3.934	3.642	4.088	4.123	4.092	3.794	4.033				BA.2.12.1	3.473	2.897	3.493	3.133	3.732	2.941	3.878	3.844	4.012	3.584	3.483	3.369	3.872	3.661	3.328	3.487	3.282	2.993	2.857	3.377	3.505
BA.4/5	3.97	3.492	3.925	3.483	4.11	3.472	4.295	3.988	4.309	4.003	4.257	3.902	3.958	4.158	4.133	4.369	4.053	3.847	3.64	4.079	4.093	4.025	3.828	3.984				BA.4/5	3.43	2.813	3.398	3.12	3.622	2.967	3.815	3.764	3.928	3.504	3.42	3.325	3.767	3.609	3.276	3.426	3.201	2.892	2.844	3.359	3.515
AUC average
Day 42			WT x 3						WT x 2 + Delta						WT x 2 + BA.2						WT x 2 + Delta & BA.2							Day 28
WT			3.62233						4.067						3.93667						3.8775							WT			3.157						3.49767						3.29483						3.1735
Delta			3.43517						3.93617						3.76933						3.76667							Delta			2.9125						3.31133						3.083						2.942
BA.2			3.69533						4.1085						4.09617						3.92233							BA.2			3.21667						3.58033						3.494						3.34433
BA.2.12.1			3.73667						4.15767						4.13117						3.962							BA.2.12.1			3.27817						3.695						3.43717						3.267
BA.4/5			3.742						4.12567						4.08633						3.9415							BA.4/5			3.225						3.626						3.36183						3.25617
AUC ratio
Day 42/Day 28
WT			2.91967						3.70965						4.38362						5.05825
Delta			3.33171						4.21535						4.85661						6.67831
BA.2			3.01069						3.37417						4.00098						3.78443
BA.2.12.1			2.87409						2.90179						4.94311						4.9545
BA.4/5			3.28852						3.15985						5.30274						4.84544
Stats
BA.4/5 ECD ELISA								BA.2.12.1 ECD ELISA
Šídák's multiple comparisons test	Mean Diff.	95.00% CI of diff.	Below threshold?	Summary	Adjusted P Value			Šídák's multiple comparisons test	Mean Diff.	95.00% CI of diff.	Below threshold?	Summary	Adjusted P Value
D28 - D42								D28 - D42
WT	-0.517	-0.8884 to -0.1456	Yes	**	0.0032			WT	-0.4585	-0.8516 to -0.06539	Yes	*	0.0165
Delta	-0.4997	-0.8711 to -0.1283	Yes	**	0.0045			Delta	-0.4627	-0.8558 to -0.06956	Yes	*	0.0153
BA.2	-0.7245	-1.096 to -0.3531	Yes	****	<0.0001			BA.2	-0.694	-1.087 to -0.3009	Yes	***	0.0002
Delta & BA.2	-0.6853	-1.057 to -0.3139	Yes	****	<0.0001			Delta & BA.2	-0.695	-1.088 to -0.3019	Yes	***	0.0002
BA.2 ECD ELISA								Delta ECD ELISA								WT ECD ELISA
Tukey's multiple comparisons test	Mean Diff.	95.00% CI of diff.	Below threshold?	Summary	Adjusted P Value			Tukey's multiple comparisons test	Mean Diff.	95.00% CI of diff.	Below threshold?	Summary	Adjusted P Value			Tukey's multiple comparisons test	Mean Diff.	95.00% CI of diff.	Below threshold?	Summary	Adjusted P Value
WT								WT								WT
D0 vs. D28	-2.914	-3.170 to -2.657	Yes	****	<0.0001			D0 vs. D28	-2.561	-2.864 to -2.258	Yes	****	<0.0001			D0 vs. D28	-2.833	-3.124 to -2.543	Yes	****	<0.0001
D0 vs. D42	-3.392	-3.649 to -3.136	Yes	****	<0.0001			D0 vs. D42	-3.083	-3.386 to -2.780	Yes	****	<0.0001			D0 vs. D42	-3.298	-3.589 to -3.008	Yes	****	<0.0001
D28 vs. D42	-0.4787	-0.7353 to -0.2220	Yes	****	<0.0001			D28 vs. D42	-0.5227	-0.8256 to -0.2197	Yes	***	0.0003			D28 vs. D42	-0.4653	-0.7558 to -0.1748	Yes	***	0.0008
Delta								Delta								Delta
D0 vs. D28	-3.254	-3.511 to -2.998	Yes	****	<0.0001			D0 vs. D28	-2.98	-3.283 to -2.677	Yes	****	<0.0001			D0 vs. D28	-3.153	-3.443 to -2.862	Yes	****	<0.0001
D0 vs. D42	-3.782	-4.039 to -3.526	Yes	****	<0.0001			D0 vs. D42	-3.605	-3.908 to -3.302	Yes	****	<0.0001			D0 vs. D42	-3.722	-4.012 to -3.431	Yes	****	<0.0001
D28 vs. D42	-0.5282	-0.7848 to -0.2715	Yes	****	<0.0001			D28 vs. D42	-0.6248	-0.9278 to -0.3219	Yes	****	<0.0001			D28 vs. D42	-0.5693	-0.8598 to -0.2788	Yes	****	<0.0001
BA.2								BA.2								BA.2
D0 vs. D28	-3.198	-3.454 to -2.941	Yes	****	<0.0001			D0 vs. D28	-2.748	-3.051 to -2.445	Yes	****	<0.0001			D0 vs. D28	-2.976	-3.266 to -2.685	Yes	****	<0.0001
D0 vs. D42	-3.8	-4.056 to -3.543	Yes	****	<0.0001			D0 vs. D42	-3.434	-3.737 to -3.131	Yes	****	<0.0001			D0 vs. D42	-3.618	-3.908 to -3.327	Yes	****	<0.0001
D28 vs. D42	-0.6022	-0.8588 to -0.3455	Yes	****	<0.0001			D28 vs. D42	-0.6863	-0.9893 to -0.3834	Yes	****	<0.0001			D28 vs. D42	-0.6418	-0.9323 to -0.3513	Yes	****	<0.0001
Delta & BA.2								Delta & BA.2								Delta & BA.2
D0 vs. D28	-3.032	-3.288 to -2.775	Yes	****	<0.0001			D0 vs. D28	-2.592	-2.895 to -2.289	Yes	****	<0.0001			D0 vs. D28	-2.863	-3.153 to -2.572	Yes	****	<0.0001
D0 vs. D42	-3.61	-3.866 to -3.353	Yes	****	<0.0001			D0 vs. D42	-3.417	-3.720 to -3.114	Yes	****	<0.0001			D0 vs. D42	-3.567	-3.857 to -3.276	Yes	****	<0.0001
D28 vs. D42	-0.578	-0.8347 to -0.3213	Yes	****	<0.0001			D28 vs. D42	-0.8247	-1.128 to -0.5217	Yes	****	<0.0001			D28 vs. D42	-0.704	-0.9945 to -0.4135	Yes	****	<0.0001
Day 42 AUC								Day 28 AUC								Day 0 AUC
Tukey's multiple comparisons test	Mean Diff.	95.00% CI of diff.	Below threshold?	Summary	Adjusted P Value			Tukey's multiple comparisons test	Mean Diff.	95.00% CI of diff.	Below threshold?	Summary	Adjusted P Value			Tukey's multiple comparisons test	Mean Diff.	95.00% CI of diff.	Below threshold?	Summary	Adjusted P Value
WT								WT								WT
WT x 3, D42 vs. WT x 2 + Delta, D42	-0.4447	-0.7791 to -0.1102	Yes	**	0.0042			WT x 2 (+ WT), D28 vs. WT x 2 (+ Delta), D28	-0.3407	-0.7599 to 0.07852	No	ns	0.1528			(WT x 2 + WT), D0 vs. (WT x 2 + Delta), D0	-0.02125	-0.07174 to 0.02924	No	ns	0.6835
WT x 3, D42 vs. WT x 2 + BA.2, D42	-0.3143	-0.6488 to 0.02014	No	ns	0.0734			WT x 2 (+ WT), D28 vs. WT x 2 (+ BA.2), D28	-0.1378	-0.5570 to 0.2814	No	ns	0.8258			(WT x 2 + WT), D0 vs. (WT x 2 + BA.2), D0	0.004983	-0.04551 to 0.05547	No	ns	0.9937
WT x 3, D42 vs. WT x 2 + Delta & BA.2, D42	-0.2552	-0.5896 to 0.07931	No	ns	0.1974			WT x 2 (+ WT), D28 vs. WT x 2 (+ Delta & BA.2), D28	-0.0165	-0.4357 to 0.4027	No	ns	0.9996			(WT x 2 + WT), D0 vs. (WT x 2 + Delta & BA.2), D0	0.01287	-0.03762 to 0.06336	No	ns	0.9067
WT x 2 + Delta, D42 vs. WT x 2 + BA.2, D42	0.1303	-0.2041 to 0.4648	No	ns	0.7393			WT x 2 (+ Delta), D28 vs. WT x 2 (+ BA.2), D28	0.2028	-0.2164 to 0.6220	No	ns	0.5877			(WT x 2 + Delta), D0 vs. (WT x 2 + BA.2), D0	0.02623	-0.02426 to 0.07672	No	ns	0.521
WT x 2 + Delta, D42 vs. WT x 2 + Delta & BA.2, D42	0.1895	-0.1450 to 0.5240	No	ns	0.4532			WT x 2 (+ Delta), D28 vs. WT x 2 (+ Delta & BA.2), D28	0.3242	-0.09502 to 0.7434	No	ns	0.1874			(WT x 2 + Delta), D0 vs. (WT x 2 + Delta & BA.2), D0	0.03412	-0.01637 to 0.08461	No	ns	0.2903
WT x 2 + BA.2, D42 vs. WT x 2 + Delta & BA.2, D42	0.05917	-0.2753 to 0.3936	No	ns	0.9671			WT x 2 (+ BA.2), D28 vs. WT x 2 (+ Delta & BA.2), D28	0.1213	-0.2979 to 0.5405	No	ns	0.8738			(WT x 2 + BA.2), D0 vs. (WT x 2 + Delta & BA.2), D0	0.007883	-0.04261 to 0.05837	No	ns	0.9761
Delta								Delta								Delta
WT x 3, D42 vs. WT x 2 + Delta, D42	-0.501	-0.8355 to -0.1665	Yes	***	0.0009			WT x 2 (+ WT), D28 vs. WT x 2 (+ Delta), D28	-0.3988	-0.8180 to 0.02035	No	ns	0.0683			(WT x 2 + WT), D0 vs. (WT x 2 + Delta), D0	0.02088	-0.02961 to 0.07137	No	ns	0.6952
WT x 3, D42 vs. WT x 2 + BA.2, D42	-0.3342	-0.6686 to 0.0003077	No	ns	0.0503			WT x 2 (+ WT), D28 vs. WT x 2 (+ BA.2), D28	-0.1705	-0.5897 to 0.2487	No	ns	0.7129			(WT x 2 + WT), D0 vs. (WT x 2 + BA.2), D0	0.01697	-0.03352 to 0.06746	No	ns	0.8111
WT x 3, D42 vs. WT x 2 + Delta & BA.2, D42	-0.3315	-0.6660 to 0.002974	No	ns	0.053			WT x 2 (+ WT), D28 vs. WT x 2 (+ Delta & BA.2), D28	-0.0295	-0.4487 to 0.3897	No	ns	0.9978			(WT x 2 + WT), D0 vs. (WT x 2 + Delta & BA.2), D0	0.002233	-0.04826 to 0.05272	No	ns	0.9994
WT x 2 + Delta, D42 vs. WT x 2 + BA.2, D42	0.1668	-0.1676 to 0.5013	No	ns	0.5631			WT x 2 (+ Delta), D28 vs. WT x 2 (+ BA.2), D28	0.2283	-0.1909 to 0.6475	No	ns	0.488			(WT x 2 + Delta), D0 vs. (WT x 2 + BA.2), D0	-0.003917	-0.05441 to 0.04657	No	ns	0.9969
WT x 2 + Delta, D42 vs. WT x 2 + Delta & BA.2, D42	0.1695	-0.1650 to 0.5040	No	ns	0.5499			WT x 2 (+ Delta), D28 vs. WT x 2 (+ Delta & BA.2), D28	0.3693	-0.04985 to 0.7885	No	ns	0.1044			(WT x 2 + Delta), D0 vs. (WT x 2 + Delta & BA.2), D0	-0.01865	-0.06914 to 0.03184	No	ns	0.7635
WT x 2 + BA.2, D42 vs. WT x 2 + Delta & BA.2, D42	0.002667	-0.3318 to 0.3371	No	ns	>0.9999			WT x 2 (+ BA.2), D28 vs. WT x 2 (+ Delta & BA.2), D28	0.141	-0.2782 to 0.5602	No	ns	0.8158			(WT x 2 + BA.2), D0 vs. (WT x 2 + Delta & BA.2), D0	-0.01473	-0.06522 to 0.03576	No	ns	0.8672
BA.2								BA.2								BA.2
WT x 3, D42 vs. WT x 2 + Delta, D42	-0.4132	-0.7476 to -0.07869	Yes	**	0.009			WT x 2 (+ WT), D28 vs. WT x 2 (+ Delta), D28	-0.3637	-0.7829 to 0.05552	No	ns	0.1129			(WT x 2 + WT), D0 vs. (WT x 2 + Delta), D0	-0.02322	-0.07371 to 0.02727	No	ns	0.6198
WT x 3, D42 vs. WT x 2 + BA.2, D42	-0.4008	-0.7353 to -0.06636	Yes	*	0.012			WT x 2 (+ WT), D28 vs. WT x 2 (+ BA.2), D28	-0.2773	-0.6965 to 0.1419	No	ns	0.3144			(WT x 2 + WT), D0 vs. (WT x 2 + BA.2), D0	0.006417	-0.04407 to 0.05691	No	ns	0.9868
WT x 3, D42 vs. WT x 2 + Delta & BA.2, D42	-0.227	-0.5615 to 0.1075	No	ns	0.2923			WT x 2 (+ WT), D28 vs. WT x 2 (+ Delta & BA.2), D28	-0.1277	-0.5469 to 0.2915	No	ns	0.8562			(WT x 2 + WT), D0 vs. (WT x 2 + Delta & BA.2), D0	-0.009917	-0.06041 to 0.04057	No	ns	0.9542
WT x 2 + Delta, D42 vs. WT x 2 + BA.2, D42	0.01233	-0.3221 to 0.3468	No	ns	0.9997			WT x 2 (+ Delta), D28 vs. WT x 2 (+ BA.2), D28	0.08633	-0.3329 to 0.5055	No	ns	0.9495			(WT x 2 + Delta), D0 vs. (WT x 2 + BA.2), D0	0.02963	-0.02086 to 0.08012	No	ns	0.4142
WT x 2 + Delta, D42 vs. WT x 2 + Delta & BA.2, D42	0.1862	-0.1483 to 0.5206	No	ns	0.4689			WT x 2 (+ Delta), D28 vs. WT x 2 (+ Delta & BA.2), D28	0.236	-0.1832 to 0.6552	No	ns	0.4588			(WT x 2 + Delta), D0 vs. (WT x 2 + Delta & BA.2), D0	0.0133	-0.03719 to 0.06379	No	ns	0.8982
WT x 2 + BA.2, D42 vs. WT x 2 + Delta & BA.2, D42	0.1738	-0.1606 to 0.5083	No	ns	0.5286			WT x 2 (+ BA.2), D28 vs. WT x 2 (+ Delta & BA.2), D28	0.1497	-0.2695 to 0.5689	No	ns	0.7873			(WT x 2 + BA.2), D0 vs. (WT x 2 + Delta & BA.2), D0	-0.01633	-0.06682 to 0.03416	No	ns	0.8279
BA.2.12.1								BA.2.12.1
WT x 3, D42 vs. WT x 2 + Delta, D42	-0.421	-0.7555 to -0.08653	Yes	**	0.0075			WT x 2 (+ WT), D28 vs. WT x 2 (+ Delta), D28	-0.4168	-0.8360 to 0.002351	No	ns	0.0519
WT x 3, D42 vs. WT x 2 + BA.2, D42	-0.3945	-0.7290 to -0.06003	Yes	*	0.0139			WT x 2 (+ WT), D28 vs. WT x 2 (+ BA.2), D28	-0.159	-0.5782 to 0.2602	No	ns	0.7549
WT x 3, D42 vs. WT x 2 + Delta & BA.2, D42	-0.2253	-0.5598 to 0.1091	No	ns	0.2986			WT x 2 (+ WT), D28 vs. WT x 2 (+ Delta & BA.2), D28	0.01117	-0.4080 to 0.4304	No	ns	0.9999
WT x 2 + Delta, D42 vs. WT x 2 + BA.2, D42	0.0265	-0.3080 to 0.3610	No	ns	0.9968			WT x 2 (+ Delta), D28 vs. WT x 2 (+ BA.2), D28	0.2578	-0.1614 to 0.6770	No	ns	0.3793
WT x 2 + Delta, D42 vs. WT x 2 + Delta & BA.2, D42	0.1957	-0.1388 to 0.5301	No	ns	0.4245			WT x 2 (+ Delta), D28 vs. WT x 2 (+ Delta & BA.2), D28	0.428	0.008815 to 0.8472	Yes	*	0.0435
WT x 2 + BA.2, D42 vs. WT x 2 + Delta & BA.2, D42	0.1692	-0.1653 to 0.5036	No	ns	0.5516			WT x 2 (+ BA.2), D28 vs. WT x 2 (+ Delta & BA.2), D28	0.1702	-0.2490 to 0.5894	No	ns	0.7141
BA.4/5								BA.4/5
WT x 3, D42 vs. WT x 2 + Delta, D42	-0.3837	-0.7181 to -0.04919	Yes	*	0.0178			WT x 2 (+ WT), D28 vs. WT x 2 (+ Delta), D28	-0.401	-0.8202 to 0.01818	No	ns	0.0661
WT x 3, D42 vs. WT x 2 + BA.2, D42	-0.3443	-0.6788 to -0.009859	Yes	*	0.0411			WT x 2 (+ WT), D28 vs. WT x 2 (+ BA.2), D28	-0.1368	-0.5560 to 0.2824	No	ns	0.8289
WT x 3, D42 vs. WT x 2 + Delta & BA.2, D42	-0.1995	-0.5340 to 0.1350	No	ns	0.407			WT x 2 (+ WT), D28 vs. WT x 2 (+ Delta & BA.2), D28	-0.03117	-0.4504 to 0.3880	No	ns	0.9974
WT x 2 + Delta, D42 vs. WT x 2 + BA.2, D42	0.03933	-0.2951 to 0.3738	No	ns	0.9899			WT x 2 (+ Delta), D28 vs. WT x 2 (+ BA.2), D28	0.2642	-0.1550 to 0.6834	No	ns	0.3576
WT x 2 + Delta, D42 vs. WT x 2 + Delta & BA.2, D42	0.1842	-0.1503 to 0.5186	No	ns	0.4785			WT x 2 (+ Delta), D28 vs. WT x 2 (+ Delta & BA.2), D28	0.3698	-0.04935 to 0.7890	No	ns	0.1037
WT x 2 + BA.2, D42 vs. WT x 2 + Delta & BA.2, D42	0.1448	-0.1896 to 0.4793	No	ns	0.6711			WT x 2 (+ BA.2), D28 vs. WT x 2 (+ Delta & BA.2), D28	0.1057	-0.3135 to 0.5249	No	ns	0.9123
[truncated: 28 more columns]

## Sheet: ELISA_RBD
WT RBD																												WT RBD
Day 42																												Day 28
Cage No.	Cage 1					Cage 2					Cage 3					Cage 4					Cage 5							Cage No.	Cage 1					Cage 2					Cage 3					Cage 4					Cage 5
Vaccination	WT x 3					WT x 2 + Delta					WT x 2 + BA.2					WT x 2 + Delta & BA.2					WT x 2 + Delta	WT x 2 + BA.2	WT x 2 + (Delta & BA.2)	WT x 3				Vaccination	WT x 2 (+ WT)					WT x 2 (+ Delta)					WT x 2 (+ BA.2)					WT x 2 (+ Delta & BA.2)					WT x 2 (+ Delta)
Log10 dilution\Sample No.	1	2	3	4	5	6	7	8	9	10	11	12	13	14	15	16	17	18	19	20	21	22	23	24				Log10 dilution\Sample No.	1	2	3	4	5	6	7	8	9	10	11	12	13	14	15	16	17	18	19	20	21
2.69897	1.515	1.499	1.495	1.49	1.493	1.525	1.502	1.496	1.497	1.495	1.492	1.493	1.5	1.506	1.502	1.5	1.497	1.506	1.493	1.497	1.5	1.5	1.5	1.508				2.69897	1.515	1.527	1.523	1.515	1.515	1.531	1.516	1.525	1.521	1.521	1.529	1.522	1.517	1.518	1.522	1.521	1.516	1.534	1.516	1.511	1.511
3.30103	1.512	1.501	1.501	1.495	1.499	1.534	1.505	1.504	1.505	1.505	1.502	1.503	1.515	1.517	1.5	1.498	1.503	1.513	1.489	1.496	1.503	1.498	1.503	1.508				3.30103	1.558	1.551	1.532	1.527	1.526	1.545	1.527	1.528	1.525	1.527	1.521	1.525	1.527	1.531	1.536	1.534	1.529	1.519	1.516	1.524	1.529
3.90309	1.498	1.473	1.503	1.493	1.496	1.485	1.502	1.499	1.493	1.502	1.505	1.483	1.514	1.501	1.484	1.492	1.491	1.507	1.482	1.495	1.505	1.499	1.482	1.515				3.90309	1.532	1.381	1.503	1.507	1.499	1.511	1.521	1.513	1.524	1.496	1.502	1.48	1.528	1.51	1.502	1.471	1.481	1.426	1.382	1.505	1.527
4.50515	1.296	1.188	1.405	1.375	1.425	0.981	1.437	1.464	1.467	1.444	1.46	1.228	1.339	1.184	1.286	1.368	1.324	1.294	1.175	1.399	1.431	1.43	1.316	1.369				4.50515	1.246	0.633	1.119	1.193	1.063	0.966	1.289	1.146	1.403	1.043	1.109	0.946	1.418	1.206	1.061	0.984	1.012	0.806	0.737	1.232	1.445
5.10721	0.561	0.455	0.792	0.699	0.89	0.372	0.907	0.973	0.909	0.838	0.852	0.483	0.604	0.444	0.536	0.71	0.627	0.529	0.478	0.767	0.779	0.792	0.6	0.638				5.10721	0.505	0.229	0.425	0.489	0.411	0.356	0.562	0.444	0.739	0.381	0.435	0.331	0.76	0.477	0.378	0.367	0.355	0.268	0.264	0.5	0.744
5.70927	0.206	0.169	0.296	0.258	0.335	0.153	0.339	0.361	0.358	0.29	0.337	0.19	0.216	0.16	0.215	0.268	0.224	0.209	0.183	0.294	0.3	0.314	0.216	0.241				5.70927	0.194	0.11	0.163	0.18	0.157	0.142	0.204	0.167	0.266	0.147	0.16	0.144	0.265	0.184	0.156	0.144	0.142	0.118	0.118	0.193	0.281
6.31133	0.106	0.092	0.12	0.113	0.133	0.112	0.135	0.133	0.142	0.132	0.133	0.094	0.101	0.088	0.103	0.117	0.104	0.099	0.096	0.126	0.128	0.129	0.106	0.11				6.31133	0.098	0.094	0.094	0.095	0.089	0.087	0.102	0.092	0.117	0.092	0.089	0.081	0.12	0.092	0.089	0.089	0.089	0.084	0.079	0.1	0.125
6.91339	0.088	0.08	0.086	0.087	0.089	0.084	0.088	0.082	0.083	0.085	0.087	0.081	0.078	0.076	0.083	0.084	0.081	0.078	0.079	0.088	0.083	0.081	0.078	0.082				6.91339	0.078	0.074	0.077	0.079	0.085	0.077	0.081	0.071	0.08	0.072	0.073	0.07	0.084	0.082	0.076	0.074	0.074	0.075	0.072	0.075	0.081
Delta RBD																												Delta RBD
D42																												D28
Cage No.	Cage 1					Cage 2					Cage 3					Cage 4					Cage 5							Cage No.	Cage 1					Cage 2					Cage 3					Cage 4					Cage 5
Vaccination	WT x 3					WT x 2 + Delta					WT x 2 + BA.2					WT x 2 + Delta & BA.2					WT x 2 + Delta	WT x 2 + BA.2	WT x 2 + (Delta & BA.2)	WT x 3				Vaccination	WT x 2 (+ WT)					WT x 2 (+ Delta)					WT x 2 (+ BA.2)					WT x 2 (+ Delta & BA.2)					WT x 2 (+ Delta)
Log10 dilution\Sample No.	1	2	3	4	5	6	7	8	9	10	11	12	13	14	15	16	17	18	19	20	21	22	23	24				Log10 dilution\Sample No.	1	2	3	4	5	6	7	8	9	10	11	12	13	14	15	16	17	18	19	20	21
2.69897	1.513	1.507	1.497	1.499	1.501	1.504	1.504	1.502	1.503	1.504	1.506	1.512	1.504	1.503	1.5	1.502	1.5	1.504	1.497	1.5	1.505	1.511	1.506	1.524				2.69897	1.543	1.535	1.521	1.518	1.518	1.51	1.516	1.518	1.524	1.521	1.515	1.515	1.525	1.528	1.524	1.523	1.519	1.519	1.52	1.519	1.525
3.30103	1.504	1.502	1.503	1.507	1.504	1.51	1.504	1.51	1.51	1.512	1.519	1.514	1.507	1.505	1.509	1.506	1.503	1.51	1.501	1.508	1.51	1.52	1.511	1.535				3.30103	1.564	1.547	1.534	1.533	1.528	1.533	1.535	1.533	1.531	1.52	1.525	1.539	1.534	1.527	1.529	1.523	1.53	1.528	1.529	1.528	1.52
3.90309	1.506	1.477	1.505	1.5	1.496	1.508	1.495	1.499	1.502	1.509	1.509	1.468	1.487	1.498	1.495	1.486	1.494	1.495	1.497	1.489	1.499	1.494	1.512	1.467				3.90309	1.541	1.286	1.511	1.513	1.498	1.521	1.514	1.533	1.465	1.479	1.531	1.503	1.478	1.452	1.459	1.391	1.496	1.517	1.48	1.486	1.382
4.50515	1.264	1.084	1.397	1.375	1.41	1.454	1.446	1.415	1.415	1.453	1.285	0.98	1.195	1.388	1.277	1.187	1.418	1.386	1.426	1.26	1.178	1.079	1.324	0.821				4.50515	1.196	0.523	1.074	1.184	1.022	1.311	1.159	1.392	0.857	0.912	1.393	1.04	0.872	0.85	0.827	0.706	1.19	1.258	0.977	0.949	0.706
5.10721	0.54	0.413	0.78	0.72	0.787	0.962	0.932	0.897	0.771	0.832	0.54	0.342	0.484	0.689	0.582	0.491	0.765	0.661	0.773	0.523	0.436	0.378	0.613	0.279				5.10721	0.481	0.182	0.385	0.468	0.377	0.562	0.456	0.712	0.296	0.323	0.706	0.341	0.304	0.292	0.27	0.23	0.452	0.508	0.342	0.328	0.227
5.70927	0.198	0.159	0.283	0.262	0.287	0.357	0.352	0.36	0.292	0.337	0.205	0.145	0.173	0.241	0.208	0.176	0.266	0.232	0.281	0.215	0.174	0.146	0.217	0.122				5.70927	0.185	0.09	0.148	0.174	0.147	0.217	0.171	0.253	0.123	0.132	0.259	0.145	0.138	0.123	0.118	0.106	0.172	0.185	0.141	0.133	0.111
6.31133	0.096	0.087	0.115	0.112	0.12	0.137	0.139	0.138	0.129	0.126	0.093	0.08	0.088	0.105	0.093	0.09	0.109	0.1	0.118	0.096	0.087	0.087	0.1	0.101				6.31133	0.091	0.079	0.084	0.085	0.079	0.099	0.087	0.108	0.074	0.075	0.118	0.08	0.079	0.074	0.072	0.069	0.084	0.087	0.075	0.075	0.07
6.91339	0.072	0.068	0.074	0.073	0.075	0.08	0.078	0.083	0.085	0.082	0.075	0.081	0.07	0.073	0.071	0.069	0.075	0.07	0.08	0.073	0.083	0.075	0.082	0.08				6.91339	0.071	0.074	0.066	0.066	0.064	0.071	0.071	0.071	0.065	0.067	0.076	0.068	0.064	0.07	0.063	0.062	0.067	0.066	0.065	0.07	0.064
BA.2 RBD																												BA.2 RBD
D42																												D28
Cage No.	Cage 1					Cage 2					Cage 3					Cage 4					Cage 5							Cage No.	Cage 1					Cage 2					Cage 3					Cage 4					Cage 5
Vaccination	WT x 3					WT x 2 + Delta					WT x 2 + BA.2					WT x 2 + Delta & BA.2					WT x 2 + Delta	WT x 2 + BA.2	WT x 2 + (Delta & BA.2)	WT x 3				Vaccination	WT x 2 (+ WT)					WT x 2 (+ Delta)					WT x 2 (+ BA.2)					WT x 2 (+ Delta & BA.2)					WT x 2 (+ Delta)
Log10 dilution\Sample No.	1	2	3	4	5	6	7	8	9	10	11	12	13	14	15	16	17	18	19	20	21	22	23	24				Log10 dilution\Sample No.	1	2	3	4	5	6	7	8	9	10	11	12	13	14	15	16	17	18	19	20	21
2.69897	1.526	1.505	1.504	1.503	1.506	1.508	1.503	1.504	1.505	1.506	1.513	1.512	1.513	1.502	1.502	1.5	1.502	1.509	1.505	1.507	1.509	1.512	1.516	1.525				2.69897	1.553	1.538	1.532	1.525	1.528	1.529	1.534	1.527	1.531	1.54	1.536	1.533	1.53	1.531	1.527	1.518	1.527	1.528	1.517	1.53	1.53
3.30103	1.502	1.495	1.511	1.49	1.504	1.514	1.51	1.511	1.508	1.514	1.526	1.518	1.502	1.506	1.507	1.499	1.506	1.506	1.499	1.51	1.496	1.516	1.514	1.417				3.30103	1.549	1.438	1.513	1.509	1.515	1.531	1.529	1.532	1.488	1.521	1.529	1.527	1.506	1.377	1.518	1.375	1.505	1.372	1.131	1.496	1.348
3.90309	1.338	1.381	1.494	1.295	1.479	1.504	1.493	1.493	1.464	1.51	1.499	1.482	1.494	1.49	1.494	1.414	1.48	1.469	1.463	1.449	1.395	1.509	1.472	0.816				3.90309	1.291	0.771	1.233	1.261	1.351	1.507	1.417	1.505	1.013	1.476	1.526	1.471	1.22	0.691	1.237	0.696	1.261	0.779	0.427	1.21	0.667
4.50515	0.645	0.796	1.244	0.641	1.27	1.425	1.304	1.344	1.025	1.413	1.181	1.05	1.258	1.293	1.343	0.894	1.211	1.076	1.095	0.904	0.805	1.378	1.07	0.287				4.50515	0.531	0.265	0.501	0.548	0.627	1.194	0.764	1.134	0.371	0.903	1.302	0.902	0.506	0.251	0.52	0.245	0.556	0.286	0.179	0.496	0.264
5.10721	0.221	0.263	0.531	0.221	0.574	0.829	0.598	0.631	0.375	0.797	0.473	0.398	0.567	0.573	0.618	0.308	0.502	0.393	0.393	0.327	0.272	0.678	0.395	0.118				5.10721	0.184	0.112	0.177	0.19	0.221	0.487	0.275	0.433	0.146	0.342	0.591	0.336	0.201	0.125	0.177	0.107	0.206	0.124	0.103	0.176	0.119
5.70927	0.099	0.113	0.199	0.101	0.208	0.297	0.211	0.225	0.149	0.293	0.175	0.16	0.202	0.207	0.219	0.122	0.176	0.144	0.14	0.122	0.112	0.227	0.149	0.076				5.70927	0.091	0.08	0.092	0.102	0.104	0.173	0.112	0.161	0.086	0.131	0.206	0.131	0.099	0.079	0.097	0.085	0.099	0.078	0.081	0.092	0.078
6.31133	0.074	0.071	0.091	0.068	0.1	0.126	0.095	0.101	0.08	0.118	0.086	0.082	0.092	0.091	0.098	0.074	0.088	0.08	0.076	0.074	0.07	0.099	0.085	0.066				6.31133	0.069	0.069	0.067	0.089	0.069	0.085	0.072	0.087	0.065	0.079	0.097	0.079	0.067	0.06	0.069	0.061	0.066	0.062	0.06	0.069	0.064
6.91339	0.063	0.065	0.07	0.065	0.07	0.076	0.073	0.074	0.068	0.085	0.072	0.074	0.068	0.068	0.109	0.08	0.065	0.072	0.063	0.069	0.066	0.084	0.071	0.072				6.91339	0.066	0.06	0.062	0.061	0.062	0.07	0.064	0.067	0.061	0.066	0.072	0.073	0.063	0.059	0.067	0.061	0.068	0.06	0.06	0.074	0.061
BA.2.12.1 RBD																												BA.2.12.1 RBD
D42																												D28
Cage No.	Cage 1					Cage 2					Cage 3					Cage 4					Cage 5							Cage No.	Cage 1					Cage 2					Cage 3					Cage 4					Cage 5
Vaccination	WT x 3					WT x 2 + Delta					WT x 2 + BA.2					WT x 2 + Delta & BA.2					WT x 2 + Delta	WT x 2 + BA.2	WT x 2 + (Delta & BA.2)	WT x 3				Vaccination	WT x 2 (+ WT)					WT x 2 (+ Delta)					WT x 2 (+ BA.2)					WT x 2 (+ Delta & BA.2)					WT x 2 (+ Delta)
Log10 dilution\Sample No.	1	2	3	4	5	6	7	8	9	10	11	12	13	14	15	16	17	18	19	20	21	22	23	24				Log10 dilution\Sample No.	1	2	3	4	5	6	7	8	9	10	11	12	13	14	15	16	17	18	19	20	21
2.69897	1.522	1.502	1.506	1.504	1.504	1.511	1.505	1.497	1.495	1.506	1.507	1.522	1.513	1.506	1.508	1.5	1.502	1.507	1.497	1.499	1.494	1.507	1.511	1.516				2.69897	1.555	1.536	1.543	1.527	1.523	1.524	1.527	1.517	1.523	1.526	1.544	1.527	1.531	1.524	1.53	1.506	1.522	1.514	1.521	1.516	1.521
3.30103	1.506	1.497	1.512	1.487	1.504	1.513	1.512	1.504	1.498	1.511	1.509	1.509	1.501	1.499	1.509	1.501	1.502	1.506	1.498	1.494	1.47	1.511	1.492	1.404				3.30103	1.532	1.423	1.509	1.505	1.507	1.523	1.527	1.522	1.455	1.517	1.536	1.53	1.526	1.48	1.515	1.435	1.51	1.461	1.384	1.49	1.437
3.90309	1.32	1.379	1.482	1.347	1.491	1.501	1.495	1.495	1.433	1.488	1.479	1.421	1.478	1.484	1.498	1.427	1.478	1.455	1.449	1.394	1.339	1.444	1.436	0.817				3.90309	1.232	0.719	1.212	1.245	1.279	1.497	1.379	1.472	0.954	1.379	1.519	1.402	1.303	0.825	1.249	0.829	1.328	1.006	0.692	1.197	0.795
4.50515	0.544	0.757	1.202	0.581	1.19	1.394	1.271	1.305	0.954	1.287	1.138	0.912	1.172	1.24	1.327	0.925	1.191	1.03	1.102	0.835	0.697	0.988	0.964	0.402				4.50515	0.501	0.244	0.48	0.533	0.573	1.162	0.752	1.05	0.333	0.743	1.261	0.689	0.601	0.291	0.511	0.268	0.646	0.385	0.236	0.491	0.305
5.10721	0.203	0.24	0.467	0.202	0.507	0.728	0.555	0.582	0.341	0.604	0.445	0.335	0.506	0.533	0.605	0.299	0.46	0.367	0.425	0.307	0.263	0.39	0.354	0.128				5.10721	0.168	0.1	0.172	0.18	0.196	0.463	0.259	0.392	0.132	0.269	0.554	0.244	0.198	0.12	0.173	0.115	0.229	0.153	0.103	0.169	0.115
5.70927	0.114	0.108	0.18	0.093	0.177	0.261	0.179	0.202	0.131	0.225	0.161	0.153	0.184	0.184	0.205	0.115	0.156	0.136	0.146	0.123	0.103	0.155	0.138	0.083				5.70927	0.087	0.068	0.086	0.087	0.092	0.167	0.109	0.151	0.076	0.129	0.198	0.116	0.096	0.07	0.085	0.069	0.096	0.077	0.069	0.085	0.074
6.31133	0.081	0.071	0.086	0.067	0.087	0.107	0.093	0.095	0.073	0.098	0.096	0.081	0.093	0.088	0.093	0.07	0.082	0.073	0.078	0.078	0.068	0.086	0.083	0.071				6.31133	0.065	0.062	0.066	0.064	0.066	0.08	0.072	0.079	0.061	0.069	0.107	0.076	0.067	0.063	0.065	0.061	0.064	0.065	0.062	0.065	0.061
6.91339	0.081	0.071	0.07	0.067	0.068	0.073	0.068	0.067	0.065	0.074	0.075	0.068	0.067	0.076	0.072	0.065	0.067	0.063	0.066	0.066	0.073	0.071	0.222	0.074				6.91339	0.064	0.06	0.06	0.059	0.059	0.065	0.066	0.063	0.059	0.062	0.07	0.064	0.063	0.062	0.063	0.058	0.059	0.062	0.06	0.06	0.06
BA.4/5 RBD																												BA.4/5 RBD
D42																												D28
Cage No.	Cage 1					Cage 2					Cage 3					Cage 4					Cage 5							Cage No.	Cage 1					Cage 2					Cage 3					Cage 4					Cage 5
Vaccination	WT x 3					WT x 2 + Delta					WT x 2 + BA.2					WT x 2 + Delta & BA.2					WT x 2 + Delta	WT x 2 + BA.2	WT x 2 + (Delta & BA.2)	WT x 3				Vaccination	WT x 2 (+ WT)					WT x 2 (+ Delta)					WT x 2 (+ BA.2)					WT x 2 (+ Delta & BA.2)					WT x 2 (+ Delta)
Log10 dilution\Sample No.	1	2	3	4	5	6	7	8	9	10	11	12	13	14	15	16	17	18	19	20	21	22	23	24				Log10 dilution\Sample No.	1	2	3	4	5	6	7	8	9	10	11	12	13	14	15	16	17	18	19	20	21
2.69897	1.517	1.506	1.504	1.499	1.505	1.507	1.505	1.504	1.506	1.511	1.51	1.513	1.507	1.497	1.495	1.493	1.497	1.507	1.502	1.505	1.506	1.515	1.51	1.527				2.69897	1.55	1.515	1.534	1.523	1.52	1.528	1.527	1.521	1.525	1.527	1.526	1.535	1.527	1.524	1.517	1.508	1.518	1.52	1.506	1.521	1.52
3.30103	1.501	1.489	1.499	1.487	1.493	1.507	1.505	1.506	1.504	1.516	1.518	1.506	1.5	1.501	1.499	1.491	1.498	1.502	1.496	1.496	1.5	1.494	1.509	1.417				3.30103	1.549	1.172	1.517	1.507	1.491	1.531	1.524	1.522	1.419	1.518	1.524	1.518	1.522	1.417	1.516	1.437	1.518	1.486	1.258	1.498	1.437
3.90309	1.28	1.37	1.489	1.301	1.465	1.498	1.486	1.493	1.455	1.495	1.491	1.42	1.482	1.47	1.49	1.403	1.475	1.458	1.482	1.399	1.399	1.19	1.457	0.743				3.90309	1.287	0.475	1.233	1.243	1.044	1.502	1.403	1.485	0.726	1.388	1.52	1.38	1.32	0.764	1.21	0.802	1.384	1.002	0.507	1.235	0.776
4.50515	0.52	0.736	1.238	0.599	0.988	1.333	1.239	1.297	0.917	1.294	1.136	0.746	1.115	1.215	1.315	0.794	1.227	1.013	1.068	0.796	0.757	0.457	0.936	0.253				4.50515	0.481	0.161	0.487	0.514	0.4	1.1	0.694	1.042	0.255	0.696	1.26	0.656	0.561	0.244	0.469	0.258	0.669	0.364	0.209	0.497	0.281
5.10721	0.171	0.236	0.494	0.199	0.336	0.599	0.485	0.545	0.332	0.529	0.406	0.231	0.403	0.484	0.555	0.264	0.491	0.35	0.408	0.251	0.255	0.16	0.327	0.107				5.10721	0.162	0.083	0.18	0.185	0.143	0.413	0.23	0.349	0.104	0.228	0.531	0.204	0.188	0.111	0.165	0.112	0.243	0.156	0.095	0.17	0.113
5.70927	0.089	0.104	0.185	0.096	0.133	0.203	0.186	0.196	0.135	0.2	0.157	0.113	0.156	0.173	0.184	0.107	0.168	0.132	0.155	0.111	0.111	0.089	0.13	0.08				5.70927	0.09	0.07	0.088	0.089	0.078	0.151	0.101	0.136	0.073	0.106	0.195	0.101	0.098	0.076	0.086	0.075	0.107	0.081	0.069	0.086	0.075
6.31133	0.066	0.071	0.087	0.068	0.079	0.093	0.087	0.095	0.078	0.095	0.083	0.076	0.088	0.087	0.092	0.072	0.089	0.077	0.082	0.075	0.074	0.071	0.08	0.073				6.31133	0.068	0.061	0.066	0.066	0.063	0.084	0.07	0.078	0.063	0.072	0.091	0.071	0.069	0.077	0.064	0.062	0.071	0.069	0.063	0.066	0.063
6.91339	0.092	0.063	0.07	0.065	0.067	0.073	0.068	0.072	0.071	0.076	0.07	0.075	0.068	0.069	0.072	0.066	0.07	0.065	0.073	0.069	0.074	0.074	0.076	0.079				6.91339	0.065	0.061	0.061	0.06	0.059	0.067	0.064	0.065	0.063	0.066	0.071	0.066	0.063	0.063	0.061	0.06	0.064	0.062	0.06	0.063	0.064
	WT	WT	WT	WT	WT	Delta	Delta	Delta	Delta	Delta	BA.2	BA.2	BA.2	BA.2	BA.2	Delta + BA.2	Delta + BA.2	Delta + BA.2	Delta + BA.2	Delta + BA.2	Delta	BA.2	Delta + BA.2	WT					WT	WT	WT	WT	WT	Delta	Delta	Delta	Delta	Delta	BA.2	BA.2	BA.2	BA.2	BA.2	Delta + BA.2	Delta + BA.2	Delta + BA.2	Delta + BA.2	Delta + BA.2	Delta
Day 42	1	2	3	4	5	6	7	8	9	10	11	12	13	14	15	16	17	18	19	20	21	22	23	24				Day 28	1	2	3	4	5	6	7	8	9	10	11	12	13	14	15	16	17	18	19	20	21
WT	3.601	3.412	3.858	3.746	3.955	3.986	4.048	4.012	3.914	3.961	3.659	3.423	3.562	3.76	3.65	3.425	3.835	3.876	3.885	3.62	3.473	3.578	3.718	3.276				WT	3.57	2.889	3.393	3.485	3.338	3.614	3.425	3.838	3.301	3.382	3.864	3.492	3.324	3.243	3.253	2.944	3.52	3.881	3.344	3.324	3.193
Delta	3.552	3.317	3.834	3.77	3.848	4.046	4.009	3.981	3.861	3.951	3.577	3.206	3.444	3.741	3.582	3.445	3.819	3.715	3.844	3.539	3.418	3.31	3.655	3.087				Delta	3.531	2.716	3.329	3.461	3.276	3.633	3.441	3.808	3.095	3.152	3.81	3.275	3.13	3.081	3.052	2.9	3.442	3.537	3.213	3.187	2.896
BA.2	2.814	2.953	3.526	2.769	3.566	3.906	3.612	3.669	3.244	3.878	3.451	3.301	3.555	3.579	3.663	3.071	3.46	3.286	3.281	3.115	2.973	3.736	3.298	2.154				BA.2	2.724	2.128	2.637	2.704	2.819	3.478	2.991	3.401	2.387	3.164	3.645	3.16	2.646	2.034	2.658	2.022	2.704	2.104	1.667	2.614	2.008
BA.2.12.1	2.751	2.913	3.442	2.747	3.457	3.791	3.547	3.591	3.137	3.614	3.383	3.134	3.446	3.503	3.629	3.082	3.404	3.222	3.299	3.018	2.844	3.229	3.211	2.228				BA.2.12.1	2.646	2.055	2.605	2.653	2.712	3.424	2.947	3.285	2.289	2.95	3.602	2.921	2.762	2.193	2.646	2.143	2.808	2.369	2.009	2.58	2.154
BA.4/5	2.668	2.884	3.479	2.729	3.179	3.626	3.477	3.564	3.136	3.566	3.36	2.942	3.33	3.44	3.563	2.956	3.451	3.202	3.298	2.959	2.942	2.562	3.15	2.093				BA.4/5	2.676	1.692	2.63	2.646	2.413	3.359	2.9	3.254	2.067	2.893	3.564	2.848	2.741	2.097	2.588	2.125	2.88	2.378	1.797	2.615	2.129
	WT x 3						WT x 2 + Delta						WT x 2 + BA.2						WT x 2 + Delta & BA.2										WT x 2 (+ WT)						WT x 2 (+ Delta)						WT x 2 (+ BA.2)						WT x 2 (+ Delta & BA.2)
D42	1	2	3	4	5	24	6	7	8	9	10	21	11	12	13	14	15	22	16	17	18	19	20	23				D28	1	2	3	4	5	24	6	7	8	9	10	21	11	12	13	14	15	22	16	17	18
WT	3.601	3.412	3.858	3.746	3.955	3.276	3.986	4.048	4.012	3.914	3.961	3.473	3.659	3.423	3.562	3.76	3.65	3.578	3.425	3.835	3.876	3.885	3.62	3.718				WT	3.57	2.889	3.393	3.485	3.338	3.258	3.614	3.425	3.838	3.301	3.382	3.193	3.864	3.492	3.324	3.243	3.253	3.026	2.944	3.52	3.881
Delta	3.552	3.317	3.834	3.77	3.848	3.087	4.046	4.009	3.981	3.861	3.951	3.418	3.577	3.206	3.444	3.741	3.582	3.31	3.445	3.819	3.715	3.844	3.539	3.655				Delta	3.531	2.716	3.329	3.461	3.276	2.978	3.633	3.441	3.808	3.095	3.152	2.896	3.81	3.275	3.13	3.081	3.052	2.734	2.9	3.442	3.537
BA.2	2.814	2.953	3.526	2.769	3.566	2.154	3.906	3.612	3.669	3.244	3.878	2.973	3.451	3.301	3.555	3.579	3.663	3.736	3.071	3.46	3.286	3.281	3.115	3.298				BA.2	2.724	2.128	2.637	2.704	2.819	1.729	3.478	2.991	3.401	2.387	3.164	2.008	3.645	3.16	2.646	2.034	2.658	2.485	2.022	2.704	2.104
BA.2.12.1	2.751	2.913	3.442	2.747	3.457	2.228	3.791	3.547	3.591	3.137	3.614	2.844	3.383	3.134	3.446	3.503	3.629	3.229	3.082	3.404	3.222	3.299	3.018	3.211				BA.2.12.1	2.646	2.055	2.605	2.653	2.712	1.817	3.424	2.947	3.285	2.289	2.95	2.154	3.602	2.921	2.762	2.193	2.646	2.306	2.143	2.808	2.369
BA.4/5	2.668	2.884	3.479	2.729	3.179	2.093	3.626	3.477	3.564	3.136	3.566	2.942	3.36	2.942	3.33	3.44	3.563	2.562	2.956	3.451	3.202	3.298	2.959	3.15				BA.4/5	2.676	1.692	2.63	2.646	2.413	1.666	3.359	2.9	3.254	2.067	2.893	2.129	3.564	2.848	2.741	2.097	2.588	1.987	2.125	2.88	2.378
AUC average
Day 42			WT x 3						WT x 2 + Delta						WT x 2 + BA.2						WT x 2 + Delta & BA.2							Day 28
WT			3.64133						3.899						3.60533						3.7265							WT			3.32217						3.45883						3.367						3.3305
Delta			3.568						3.87767						3.47667						3.6695							Delta			3.21517						3.3375						3.18033						3.18767
BA.2			2.96367						3.547						3.5475						3.25183							BA.2			2.45683						2.90483						2.77133						2.2065
BA.2.12.1			2.923						3.42067						3.38733						3.206							BA.2.12.1			2.41467						2.8415						2.73833						2.3415
BA.4/5			2.83867						3.38517						3.1995						3.16933							BA.4/5			2.28717						2.767						2.6375						2.3215
AUC ratio
Day 42/Day 28
WT			2.08529						2.75529						1.73114						2.48886
Delta			2.25337						3.4687						1.97849						3.03273
BA.2			3.21243						4.38699						5.97264						11.1003
BA.2.12.1			3.22354						3.79461						4.45656						7.31981
BA.4/5			3.56041						4.15113						3.64754						7.04423
Stats
BA.4/5 RBD ELISA								BA.2.12.1 RBD ELISA
Šídák's multiple comparisons test	Mean Diff.	95.00% CI of diff.	Below threshold?	Summary	Adjusted P Value			Šídák's multiple comparisons test	Mean Diff.	95.00% CI of diff.	Below threshold?	Summary	Adjusted P Value
D28 - D42								D28 - D42
WT	-0.5515	-1.202 to 0.09877	No	ns	0.1247			WT	-0.5083	-1.081 to 0.06458	No	ns	0.0996
Delta	-0.6182	-1.268 to 0.03210	No	ns	0.0681			Delta	-0.5792	-1.152 to -0.006249	Yes	*	0.0466
BA.2	-0.562	-1.212 to 0.08827	No	ns	0.1138			BA.2	-0.649	-1.222 to -0.07608	Yes	*	0.0207
Delta & BA.2	-0.8478	-1.498 to -0.1976	Yes	**	0.0061			Delta & BA.2	-0.8645	-1.437 to -0.2916	Yes	**	0.0013
BA.2 RBD ELISA								Delta RBD ELISA								WT RBD ELISA
Šídák's multiple comparisons test	Mean Diff.	95.00% CI of diff.	Below threshold?	Summary	Adjusted P Value			Šídák's multiple comparisons test	Mean Diff.	95.00% CI of diff.	Below threshold?	Summary	Adjusted P Value			Šídák's multiple comparisons test	Mean Diff.	95.00% CI of diff.	Below threshold?	Summary	Adjusted P Value
D28 - D42								D28 - D42								D28 - D42
WT	-0.5068	-1.149 to 0.1352	No	ns	0.1719			WT	-0.3528	-0.7776 to 0.07192	No	ns	0.1375			WT	-0.3192	-0.6866 to 0.04823	No	ns	0.1109
Delta	-0.6422	-1.284 to -0.0001339	Yes	*	0.0499			Delta	-0.5402	-0.9649 to -0.1154	Yes	**	0.0078			Delta	-0.4402	-0.8076 to -0.07277	Yes	*	0.0132
BA.2	-0.7762	-1.418 to -0.1341	Yes	*	0.0122			BA.2	-0.2963	-0.7211 to 0.1284	No	ns	0.2721			BA.2	-0.2383	-0.6057 to 0.1291	No	ns	0.3394
Delta & BA.2	-1.045	-1.687 to -0.4033	Yes	***	0.0005			Delta & BA.2	-0.4818	-0.9066 to -0.05708	Yes	*	0.0205			Delta & BA.2	-0.396	-0.7634 to -0.02860	Yes	*	0.0301
Day 42 AUC								Day 28 AUC
Tukey's multiple comparisons test	Mean Diff.	95.00% CI of diff.	Below threshold?	Summary	Adjusted P Value			Tukey's multiple comparisons test	Mean Diff.	95.00% CI of diff.	Below threshold?	Summary	Adjusted P Value
WT								WT
WT x 3, D42 vs. WT x 2 + Delta, D42	-0.2577	-0.6992 to 0.1838	No	ns	0.4266			WT x 2 (+ WT), D28 vs. WT x 2 (+ Delta), D28	-0.1367	-0.7681 to 0.4948	No	ns	0.9421
WT x 3, D42 vs. WT x 2 + BA.2, D42	0.036	-0.4055 to 0.4775	No	ns	0.9966			WT x 2 (+ WT), D28 vs. WT x 2 (+ BA.2), D28	-0.04483	-0.6763 to 0.5866	No	ns	0.9977
WT x 3, D42 vs. WT x 2 + Delta & BA.2, D42	-0.08517	-0.5267 to 0.3563	No	ns	0.9579			WT x 2 (+ WT), D28 vs. WT x 2 (+ Delta & BA.2), D28	-0.008333	-0.6398 to 0.6231	No	ns	>0.9999
WT x 2 + Delta, D42 vs. WT x 2 + BA.2, D42	0.2937	-0.1478 to 0.7352	No	ns	0.3097			WT x 2 (+ Delta), D28 vs. WT x 2 (+ BA.2), D28	0.09183	-0.5396 to 0.7233	No	ns	0.9812
WT x 2 + Delta, D42 vs. WT x 2 + Delta & BA.2, D42	0.1725	-0.2690 to 0.6140	No	ns	0.7376			WT x 2 (+ Delta), D28 vs. WT x 2 (+ Delta & BA.2), D28	0.1283	-0.5031 to 0.7598	No	ns	0.9513
WT x 2 + BA.2, D42 vs. WT x 2 + Delta & BA.2, D42	-0.1212	-0.5627 to 0.3203	No	ns	0.8901			WT x 2 (+ BA.2), D28 vs. WT x 2 (+ Delta & BA.2), D28	0.0365	-0.5949 to 0.6679	No	ns	0.9988
Delta								Delta
WT x 3, D42 vs. WT x 2 + Delta, D42	-0.3097	-0.7512 to 0.1318	No	ns	0.2643			WT x 2 (+ WT), D28 vs. WT x 2 (+ Delta), D28	-0.1223	-0.7538 to 0.5091	No	ns	0.9574
WT x 3, D42 vs. WT x 2 + BA.2, D42	0.09133	-0.3502 to 0.5328	No	ns	0.9489			WT x 2 (+ WT), D28 vs. WT x 2 (+ BA.2), D28	0.03483	-0.5966 to 0.6663	No	ns	0.9989
WT x 3, D42 vs. WT x 2 + Delta & BA.2, D42	-0.1015	-0.5430 to 0.3400	No	ns	0.9316			WT x 2 (+ WT), D28 vs. WT x 2 (+ Delta & BA.2), D28	0.0275	-0.6039 to 0.6589	No	ns	0.9995
WT x 2 + Delta, D42 vs. WT x 2 + BA.2, D42	0.401	-0.04049 to 0.8425	No	ns	0.089			WT x 2 (+ Delta), D28 vs. WT x 2 (+ BA.2), D28	0.1572	-0.4743 to 0.7886	No	ns	0.9152
WT x 2 + Delta, D42 vs. WT x 2 + Delta & BA.2, D42	0.2082	-0.2333 to 0.6497	No	ns	0.6081			WT x 2 (+ Delta), D28 vs. WT x 2 (+ Delta & BA.2), D28	0.1498	-0.4816 to 0.7813	No	ns	0.9255
WT x 2 + BA.2, D42 vs. WT x 2 + Delta & BA.2, D42	-0.1928	-0.6343 to 0.2487	No	ns	0.665			WT x 2 (+ BA.2), D28 vs. WT x 2 (+ Delta & BA.2), D28	-0.007333	-0.6388 to 0.6241	No	ns	>0.9999
BA.2								BA.2
WT x 3, D42 vs. WT x 2 + Delta, D42	-0.5833	-1.025 to -0.1418	Yes	**	0.0045			WT x 2 (+ WT), D28 vs. WT x 2 (+ Delta), D28	-0.448	-1.079 to 0.1834	No	ns	0.2547
WT x 3, D42 vs. WT x 2 + BA.2, D42	-0.5838	-1.025 to -0.1423	Yes	**	0.0044			WT x 2 (+ WT), D28 vs. WT x 2 (+ BA.2), D28	-0.3145	-0.9459 to 0.3169	No	ns	0.5643
WT x 3, D42 vs. WT x 2 + Delta & BA.2, D42	-0.2882	-0.7297 to 0.1533	No	ns	0.3263			WT x 2 (+ WT), D28 vs. WT x 2 (+ Delta & BA.2), D28	0.2503	-0.3811 to 0.8818	No	ns	0.7289
WT x 2 + Delta, D42 vs. WT x 2 + BA.2, D42	-0.0005	-0.4420 to 0.4410	No	ns	>0.9999			WT x 2 (+ Delta), D28 vs. WT x 2 (+ BA.2), D28	0.1335	-0.4979 to 0.7649	No	ns	0.9457
WT x 2 + Delta, D42 vs. WT x 2 + Delta & BA.2, D42	0.2952	-0.1463 to 0.7367	No	ns	0.3053			WT x 2 (+ Delta), D28 vs. WT x 2 (+ Delta & BA.2), D28	0.6983	0.06690 to 1.330	Yes	*	0.0241
WT x 2 + BA.2, D42 vs. WT x 2 + Delta & BA.2, D42	0.2957	-0.1458 to 0.7372	No	ns	0.3038			WT x 2 (+ BA.2), D28 vs. WT x 2 (+ Delta & BA.2), D28	0.5648	-0.06660 to 1.196	No	ns	0.0965
BA.2.12.1								BA.2.12.1
WT x 3, D42 vs. WT x 2 + Delta, D42	-0.4977	-0.9392 to -0.05618	Yes	*	0.0206			WT x 2 (+ WT), D28 vs. WT x 2 (+ Delta), D28	-0.4268	-1.058 to 0.2046	No	ns	0.2957
WT x 3, D42 vs. WT x 2 + BA.2, D42	-0.4643	-0.9058 to -0.02284	Yes	*	0.0353			WT x 2 (+ WT), D28 vs. WT x 2 (+ BA.2), D28	-0.3237	-0.9551 to 0.3078	No	ns	0.5403
WT x 3, D42 vs. WT x 2 + Delta & BA.2, D42	-0.283	-0.7245 to 0.1585	No	ns	0.3424			WT x 2 (+ WT), D28 vs. WT x 2 (+ Delta & BA.2), D28	0.07317	-0.5583 to 0.7046	No	ns	0.9903
WT x 2 + Delta, D42 vs. WT x 2 + BA.2, D42	0.03333	-0.4082 to 0.4748	No	ns	0.9973			WT x 2 (+ Delta), D28 vs. WT x 2 (+ BA.2), D28	0.1032	-0.5283 to 0.7346	No	ns	0.9737
WT x 2 + Delta, D42 vs. WT x 2 + Delta & BA.2, D42	0.2147	-0.2268 to 0.6562	No	ns	0.5838			WT x 2 (+ Delta), D28 vs. WT x 2 (+ Delta & BA.2), D28	0.5	-0.1314 to 1.131	No	ns	0.1705
WT x 2 + BA.2, D42 vs. WT x 2 + Delta & BA.2, D42	0.1813	-0.2602 to 0.6228	No	ns	0.7066			WT x 2 (+ BA.2), D28 vs. WT x 2 (+ Delta & BA.2), D28	0.3968	-0.2346 to 1.028	No	ns	0.36
BA.4/5								BA.4/5
WT x 3, D42 vs. WT x 2 + Delta, D42	-0.5465	-0.9880 to -0.1050	Yes	**	0.0088			WT x 2 (+ WT), D28 vs. WT x 2 (+ Delta), D28	-0.4798	-1.111 to 0.1516	No	ns	0.2004
WT x 3, D42 vs. WT x 2 + BA.2, D42	-0.3608	-0.8023 to 0.08066	No	ns	0.1491			WT x 2 (+ WT), D28 vs. WT x 2 (+ BA.2), D28	-0.3503	-0.9818 to 0.2811	No	ns	0.4718
WT x 3, D42 vs. WT x 2 + Delta & BA.2, D42	-0.3307	-0.7722 to 0.1108	No	ns	0.2114			WT x 2 (+ WT), D28 vs. WT x 2 (+ Delta & BA.2), D28	-0.03433	-0.6658 to 0.5971	No	ns	0.999
WT x 2 + Delta, D42 vs. WT x 2 + BA.2, D42	0.1857	-0.2558 to 0.6272	No	ns	0.6911			WT x 2 (+ Delta), D28 vs. WT x 2 (+ BA.2), D28	0.1295	-0.5019 to 0.7609	No	ns	0.9501
WT x 2 + Delta, D42 vs. WT x 2 + Delta & BA.2, D42	0.2158	-0.2257 to 0.6573	No	ns	0.5795			WT x 2 (+ Delta), D28 vs. WT x 2 (+ Delta & BA.2), D28	0.4455	-0.1859 to 1.077	No	ns	0.2594
WT x 2 + BA.2, D42 vs. WT x 2 + Delta & BA.2, D42	0.03017	-0.4113 to 0.4717	No	ns	0.998			WT x 2 (+ BA.2), D28 vs. WT x 2 (+ Delta & BA.2), D28	0.316	-0.3154 to 0.9474	No	ns	0.5603
[truncated: 7 more columns]
